# Supplementary material for: Azido­(benzonitrile-κN)[hydrido­tris(pyrazol-1-yl-κN 2)borato](triphenyl­phosphine-κP)ruthenium(II)
Source: Acta Crystallogr Sect E Struct Rep Online. 2010 Jun 30;66(Pt 7):m864. doi: 10.1107/S1600536810021513 (PMC3006820; doi:10.1107/S1600536810021513)
Supplement: Supplementary file 2 [file e-66-0m864-Isup2.hkl]

#
# h,k,l, Fc-squared, Fo-squared, sigma(Fo-squared) and status flag
#
data_I
_shelx_title ' a10880_0m in P-1'
_shelx_refln_list_code          4
_shelx_F_calc_maximum      281.91
_exptl_crystal_F_000      1472.00
_reflns_d_resolution_high  0.8401
 
loop_
 _symmetry_equiv_pos_as_xyz
 'x, y, z'
 '-x, -y, -z'
 
_cell_length_a    11.1888
_cell_length_b    16.2588
_cell_length_c    18.9944
_cell_angle_alpha 109.588
_cell_angle_beta   91.930
_cell_angle_gamma  90.823
 
_shelx_F_squared_multiplier     1.000
 
loop_
 _refln_index_h
 _refln_index_k
 _refln_index_l
 _refln_F_squared_calc
 _refln_F_squared_meas
 _refln_F_squared_sigma
 _refln_observed_status
   2   0   0    79474.67    78805.84   2705.88 o
   3   0   0      800.00      880.11     33.60 o
   4   0   0    31985.90    32754.89    438.98 o
   5   0   0      624.75      612.06     28.59 o
   6   0   0    20081.05    20658.49    295.81 o
   7   0   0      906.15      973.39     48.39 o
   8   0   0     2430.55     2648.41     99.23 o
   9   0   0      209.65      220.33     65.88 o
  10   0   0      892.23      981.88    125.23 o
  11   0   0      205.37      254.15     52.54 o
  12   0   0      304.98      231.51     87.78 o
  13   0   0        4.63      -20.89     49.43 o
 -13   1   0       40.60       78.11     55.36 o
 -12   1   0       64.07       43.40     49.30 o
 -11   1   0     1171.24     1068.79     86.31 o
 -10   1   0      411.75      329.26     66.91 o
  -9   1   0     2577.54     2470.13    105.22 o
  -8   1   0      230.49      199.75     36.40 o
  -7   1   0     7890.69     8172.36    161.98 o
  -6   1   0     4147.46     4068.43     94.97 o
  -5   1   0    11114.99    11451.15    173.97 o
  -4   1   0     8784.46     8648.09    134.36 o
  -3   1   0    37259.95    40145.86    487.08 o
  -2   1   0     1325.47     1247.32     30.30 o
   2   1   0      614.36      572.11     74.18 o
   3   1   0    70958.99    70819.99   2469.93 o
   4   1   0      749.39      857.31     28.81 o
   5   1   0    17505.93    17678.40    281.85 o
   6   1   0      673.74      789.52     46.12 o
   7   1   0     5881.43     6084.23    115.83 o
   8   1   0     1036.17     1075.19     97.19 o
   9   1   0     3170.23     3418.48    160.34 o
  10   1   0      443.66      404.92     54.74 o
  11   1   0      703.61      671.94     69.01 o
  12   1   0      372.45      395.87     67.27 o
  13   1   0        5.17      -65.98    121.57 o
 -13   2   0        0.29       -8.58     49.32 o
 -12   2   0      461.49      468.33     72.89 o
 -11   2   0     1066.10     1104.27    114.82 o
 -10   2   0      959.41      956.68     83.65 o
  -9   2   0     2575.02     2512.19    116.00 o
  -8   2   0     4884.23     5052.86    132.25 o
  -7   2   0     2309.75     2286.62     94.99 o
  -6   2   0    10901.79    11039.69    227.26 o
  -5   2   0     6705.67     6633.98    110.39 o
  -4   2   0    13895.31    14056.50    200.16 o
  -3   2   0     7871.24     8123.32    136.03 o
  -2   2   0    25638.07    27375.74    398.03 o
  -1   2   0    18914.78    19839.01    288.97 o
   0   2   0    31267.08    32806.67    463.39 o
   2   2   0    26446.63    28102.78   1014.80 o
   3   2   0      101.42      126.26     69.44 o
   4   2   0    14691.57    14965.58    624.98 o
   5   2   0      369.86      412.65     26.29 o
   6   2   0    16946.91    17417.76    280.26 o
   7   2   0      966.77     1083.66     86.96 o
   8   2   0     4604.65     4499.07    125.38 o
   9   2   0       94.10      110.13     38.21 o
  10   2   0     1330.16     1322.45     92.28 o
  11   2   0      357.52      311.46     51.45 o
  12   2   0      279.66      168.08     54.22 o
  13   2   0        1.69      -43.88     52.15 o
 -13   3   0        8.05      -21.64     50.87 o
 -12   3   0      189.89      230.18     60.62 o
 -11   3   0      279.19      290.24     61.75 o
 -10   3   0     1066.87      926.45     86.47 o
  -9   3   0      661.00      715.68     87.78 o
  -8   3   0     1337.72     1365.58     75.42 o
  -7   3   0     4328.04     4715.67    135.31 o
  -6   3   0     6381.17     6373.60    115.74 o
  -5   3   0     2487.42     2581.08     75.51 o
  -4   3   0     1069.22      934.02     41.18 o
  -3   3   0     8796.88     8668.37    147.32 o
  -2   3   0     2003.30     2177.57     56.16 o
  -1   3   0     7890.18     7969.12    129.01 o
   0   3   0    27644.41    28998.75    414.39 o
   1   3   0     2899.51     3029.11     55.70 o
   2   3   0      351.42      463.21     95.48 o
   3   3   0     6885.00     6963.16    340.11 o
   4   3   0       27.98       74.97     81.28 o
   5   3   0     2707.46     2704.30    230.42 o
   6   3   0      668.69      829.05     47.07 o
   7   3   0     5253.15     5513.48    108.19 o
   8   3   0       17.77       31.00     30.64 o
   9   3   0     1518.17     1520.05     73.78 o
  10   3   0      278.50      334.07     48.85 o
  11   3   0      924.58      873.68     97.24 o
  12   3   0       72.39        4.38    112.05 o
  13   3   0       33.17      -52.91     52.91 o
 -13   4   0       16.03       10.41     52.66 o
 -12   4   0      158.05      108.47     63.52 o
 -11   4   0      506.85      462.69     72.31 o
 -10   4   0      103.34      153.92     43.63 o
  -9   4   0      162.77      134.63     44.35 o
  -8   4   0      462.47      508.24     55.63 o
  -7   4   0     1512.54     1635.97     70.91 o
  -6   4   0       62.52      109.21     27.65 o
  -5   4   0     3323.78     3396.10     85.28 o
  -4   4   0      127.60       97.71     22.29 o
  -3   4   0     2249.78     2023.99     57.19 o
  -2   4   0      726.90      873.55     61.73 o
  -1   4   0     1182.18     1151.58     41.80 o
   0   4   0    67246.02    71268.67   1005.65 o
   1   4   0        6.94       37.69     28.80 o
   2   4   0     2777.95     2542.53    174.39 o
   3   4   0     1968.57     1658.72    154.67 o
   4   4   0     1189.53      865.66    130.99 o
   5   4   0     5948.87     6121.17    370.10 o
   6   4   0     1605.64     1642.94    223.32 o
   7   4   0      160.09      181.20     25.44 o
   8   4   0     1375.36     1420.31     60.26 o
   9   4   0       12.06       -0.87     30.04 o
  10   4   0        8.50      102.91    120.34 o
  11   4   0       50.82      -47.55    142.04 o
  12   4   0       95.06       40.72     87.20 o
 -12   5   0      106.62      117.82     59.41 o
 -11   5   0       62.27       55.52     54.14 o
 -10   5   0      136.21      120.48     44.04 o
  -9   5   0      311.06      299.64     50.86 o
  -8   5   0      622.93      614.44     59.57 o
  -7   5   0      412.49      418.31     46.98 o
  -6   5   0     3475.39     3693.21     98.86 o
  -5   5   0     4494.19     5136.31    160.14 o
  -4   5   0     6104.90     5958.16    121.65 o
  -3   5   0      564.72      663.00     44.19 o
  -2   5   0     4345.02     4298.15     89.84 o
  -1   5   0     2637.11     2635.42     60.76 o
   0   5   0    29143.32    29962.87    434.81 o
   1   5   0      482.02      518.04     33.94 o
   2   5   0     6137.35     5980.28    118.87 o
   3   5   0     4640.92     4500.33    270.67 o
   4   5   0     5347.07     5561.69    332.22 o
   5   5   0      104.35       41.03     90.75 o
   6   5   0     2524.78     2962.34    279.35 o
   7   5   0      114.60       59.97    154.67 o
   8   5   0      150.25      122.51     35.47 o
   9   5   0      106.79      161.61     43.73 o
  10   5   0        7.84       53.98     42.11 o
  11   5   0       21.11      124.73     52.61 o
  12   5   0      432.58      447.49     77.35 o
 -12   6   0      128.96      174.08     63.87 o
 -11   6   0      100.96       89.93     47.88 o
 -10   6   0       36.06       44.87     41.84 o
  -9   6   0        7.09        0.27     37.77 o
  -8   6   0      118.19      101.01     42.48 o
  -7   6   0      753.76      864.42     65.29 o
  -6   6   0     1677.63     1799.68     71.88 o
  -5   6   0     2644.69     2629.25     80.20 o
  -4   6   0      655.63      757.67     46.98 o
  -3   6   0     2663.91     2683.99     73.11 o
  -2   6   0      204.93      179.03     24.42 o
  -1   6   0     8462.97     8448.33    145.46 o
   0   6   0     7354.50     8015.98    132.89 o
   1   6   0     4684.05     4750.86    117.45 o
   2   6   0        2.42       -6.85     14.41 o
   3   6   0     1420.72     1293.36    158.61 o
   4   6   0      458.55      408.76    114.42 o
   5   6   0     3233.58     3192.76    266.72 o
   6   6   0      248.01      300.65    146.78 o
   7   6   0      525.49      354.31    164.14 o
   8   6   0       67.70       78.05     29.54 o
   9   6   0     1000.36     1079.99    238.71 o
  10   6   0       61.95       38.24    168.48 o
  11   6   0       36.51       42.69     63.13 o
  12   6   0       70.47      -34.50    144.41 o
 -12   7   0        5.12       16.05     55.73 o
 -11   7   0      512.98      427.43     65.79 o
 -10   7   0       12.02       -4.60     40.03 o
  -9   7   0      576.34      467.01     60.11 o
  -8   7   0       23.41       46.77     43.27 o
  -7   7   0     1725.98     1778.07     92.45 o
  -6   7   0      256.21      303.10     43.40 o
  -5   7   0     4490.40     4532.82    113.94 o
  -4   7   0     2336.04     2419.93     76.50 o
  -3   7   0      456.87      411.60     36.06 o
  -2   7   0       80.18      103.27     24.31 o
  -1   7   0     4406.49     4178.10     88.23 o
   0   7   0     4051.56     4051.06     94.51 o
   1   7   0     7381.27     7247.66    308.15 o
   2   7   0       82.34       80.89     22.40 o
   3   7   0       59.06       18.66     29.50 o
   4   7   0     2566.23     1901.77    218.59 o
   5   7   0     1369.89     1623.21    224.11 o
   6   7   0     1040.96     1310.72    225.69 o
   7   7   0      321.05      100.22    153.09 o
   8   7   0      108.41      -51.29    153.09 o
   9   7   0      150.58      136.89     36.30 o
  10   7   0      137.66      184.43     45.91 o
  11   7   0        6.12      -13.63     59.18 o
  12   7   0      217.16      191.87     59.66 o
 -12   8   0       27.57      -43.91     43.91 o
 -11   8   0       36.60       66.95     49.12 o
 -10   8   0      830.46      968.82     86.44 o
  -9   8   0       28.28       12.59     38.41 o
  -8   8   0      192.47      223.22     50.49 o
  -7   8   0        7.38       24.65     41.13 o
  -6   8   0     5565.98     5631.03    139.49 o
  -5   8   0      527.62      500.19     49.28 o
  -4   8   0     8220.70     8454.62    167.57 o
  -3   8   0      430.60      410.63     42.83 o
  -2   8   0    12829.43    12430.11    213.24 o
  -1   8   0     1158.68     1135.91     46.97 o
   0   8   0    11985.56    12573.54    235.54 o
   1   8   0      765.82      606.90     89.63 o
   2   8   0     9879.02     9788.45    290.59 o
   3   8   0     1524.88     1620.50     61.14 o
   4   8   0     3521.14     3652.15    120.85 o
   5   8   0     2864.84     3113.06    292.76 o
   6   8   0      998.00      848.30    200.44 o
   7   8   0        9.89       16.57    160.19 o
   8   8   0       21.73       71.02    170.45 o
   9   8   0      142.57      157.73     71.41 o
  10   8   0      444.22      488.21    145.59 o
  11   8   0      117.36      151.22     48.50 o
 -11   9   0     1417.28     1249.65     98.47 o
 -10   9   0      354.95      494.48     78.00 o
  -9   9   0      652.46      740.57    116.15 o
  -8   9   0      888.09      871.28     74.93 o
  -7   9   0     3104.16     3377.27    124.46 o
  -6   9   0     1591.69     1711.38     85.18 o
  -5   9   0    11706.55    11588.00    221.91 o
  -4   9   0        0.39      -21.66     28.75 o
  -3   9   0     7104.01     6770.99    143.25 o
  -2   9   0     1208.62     1231.23    104.33 o
  -1   9   0     8154.14     8206.85    151.27 o
   0   9   0     3714.87     3932.41     99.45 o
   1   9   0     7170.58     6844.79    284.08 o
   2   9   0        3.72       -1.50     28.41 o
   3   9   0     4799.28     4641.76    171.12 o
   4   9   0      459.41      530.91     63.91 o
   5   9   0     9429.36     9626.46    269.02 o
   6   9   0      185.18      182.82     49.71 o
   7   9   0     2288.81     2256.08    304.60 o
   8   9   0      126.69       90.29     57.61 o
   9   9   0      536.68      660.83     58.28 o
  10   9   0      135.57       87.57     44.72 o
  11   9   0      197.27      193.62    108.11 o
 -11  10   0      482.09      529.78     72.91 o
 -10  10   0     1328.39     1278.26     97.06 o
  -9  10   0     2026.58     1982.55    193.88 o
  -8  10   0     2658.68     2918.47    119.18 o
  -7  10   0     3739.79     3590.53    127.56 o
  -6  10   0    10515.27    10380.35    213.14 o
  -5  10   0     7469.65     7807.86    172.08 o
  -4  10   0    10332.69    10547.01    206.06 o
  -3  10   0     1017.51     1049.48     59.61 o
  -2  10   0     5037.61     4827.10    132.54 o
  -1  10   0      400.60      332.74     72.23 o
   0  10   0     5551.89     5213.33    155.96 o
   1  10   0     1020.40     1012.44    125.47 o
   2  10   0     5799.32     5674.71    333.40 o
   3  10   0        1.92       52.68     57.11 o
   4  10   0     9197.70     9257.29    379.56 o
   5  10   0        2.99       42.06     89.17 o
   6  10   0     7274.98     7288.27    409.95 o
   7  10   0      218.53      200.99     90.35 o
   8  10   0     1711.10     1830.83    133.76 o
   9  10   0        9.73       -6.31     36.92 o
  10  10   0     1259.45     1219.72    165.32 o
 -10  11   0     1673.78     1583.71    109.25 o
  -9  11   0      440.26      581.81     72.11 o
  -8  11   0     1346.48     1485.37     99.79 o
  -7  11   0     3360.38     3414.32    127.94 o
  -6  11   0     3984.15     4017.84    192.03 o
  -5  11   0    10778.28    10968.22    258.43 o
  -4  11   0      932.92      929.99     75.13 o
  -3  11   0     7258.20     7543.09    189.21 o
  -2  11   0     3263.56     3437.87    112.52 o
  -1  11   0    10268.21    10191.23    430.86 o
   0  11   0     2179.88     2196.64    132.97 o
   1  11   0    12580.66    12166.59    462.42 o
   2  11   0      180.88      180.47     74.18 o
   3  11   0     5168.44     4911.33    201.09 o
   4  11   0      130.63       73.62     97.06 o
   5  11   0     6767.69     6656.03    235.22 o
   6  11   0      228.01      226.15    161.37 o
   7  11   0     1695.76     1830.52    108.23 o
   8  11   0      171.05      169.16     85.62 o
   9  11   0     1031.95     1006.21     87.78 o
  10  11   0       77.52       91.79     85.22 o
 -10  12   0       52.98      -16.94    119.95 o
  -9  12   0     2230.24     2342.01    158.42 o
  -8  12   0      194.38      185.20     69.45 o
  -7  12   0      393.76      416.41     91.14 o
  -6  12   0      621.49      549.24     70.48 o
  -5  12   0     2381.37     2281.97    114.35 o
  -4  12   0     3020.90     3082.53    123.22 o
  -3  12   0     1504.99     1760.90     93.04 o
  -2  12   0    10477.69     9594.27    273.01 o
  -1  12   0     5686.45     6356.86    199.43 o
   0  12   0    10472.58    10669.87    273.10 o
   1  12   0     3541.00     3537.61    230.42 o
   2  12   0     7510.27     7629.04    428.49 o
   3  12   0      331.55      439.93     88.84 o
   4  12   0     2719.86     2709.38    319.99 o
   5  12   0      496.62      322.88     74.85 o
   6  12   0     1780.47     1672.76    119.55 o
   7  12   0       81.52       57.51     57.94 o
   8  12   0      283.53      252.61     67.06 o
   9  12   0      151.73       46.10    127.44 o
  -9  13   0       61.22      135.88     73.59 o
  -8  13   0     1257.86     1279.35    120.34 o
  -7  13   0      178.56      129.63     63.52 o
  -6  13   0     6877.77     7554.75    270.13 o
  -5  13   0      461.79      392.52     96.27 o
  -4  13   0     2344.86     2464.28    122.54 o
  -3  13   0     2556.58     2499.33    136.33 o
  -2  13   0     3264.07     3461.63    152.11 o
  -1  13   0     3459.39     3316.13    139.27 o
   0  13   0     8182.77     8334.73    227.41 o
   1  13   0     3681.62     3588.11    240.68 o
   2  13   0      944.33     1237.64    123.41 o
   3  13   0     2474.58     2512.65    161.67 o
   4  13   0      417.59      377.21     88.31 o
   5  13   0     1850.12     1861.12    143.74 o
   6  13   0      722.21      772.50     99.86 o
   7  13   0      240.30      415.77     84.74 o
   8  13   0       85.46       76.87     64.89 o
   9  13   0      235.61      261.08     79.51 o
  -8  14   0      322.15      328.17     81.00 o
  -7  14   0     1474.09     1572.33    160.19 o
  -6  14   0      612.90      731.95     97.06 o
  -5  14   0     6145.67     5916.47    229.84 o
  -4  14   0      852.47      723.45     94.30 o
  -3  14   0     2248.34     2386.57    311.31 o
  -2  14   0      990.97      961.38    143.62 o
  -1  14   0     3340.94     3538.49    142.09 o
   0  14   0       10.51       27.62    104.95 o
   1  14   0     2363.67     2272.65    211.48 o
   2  14   0     1706.03     1560.40    142.47 o
   3  14   0      344.28      183.32     80.85 o
   4  14   0      674.19      426.12    114.42 o
   5  14   0      928.92      995.31    120.91 o
   6  14   0      958.75     1054.15    121.80 o
   7  14   0      348.96      235.39    146.38 o
   8  14   0      355.46      408.36     93.29 o
  -7  15   0      189.34      104.95     92.33 o
  -6  15   0     2291.58     2436.00    213.06 o
  -5  15   0      172.29       93.76     69.50 o
  -4  15   0      820.58      857.20    101.32 o
  -3  15   0       10.75      -51.79     55.89 o
  -2  15   0     3593.75     3829.86    162.97 o
  -1  15   0        0.35      -16.41     44.55 o
   0  15   0     3489.14     3197.50    270.67 o
   1  15   0      152.00      337.42     92.12 o
   2  15   0     1031.12     1119.67    131.17 o
   3  15   0      208.97      266.95     90.79 o
   4  15   0      870.88     1018.15    128.45 o
   5  15   0      758.85      789.89    117.65 o
   6  15   0      681.95      519.73    106.59 o
   7  15   0      769.52      569.73    109.66 o
  -6  16   0       94.53       77.33     82.86 o
  -5  16   0     1783.21     1736.36    167.69 o
  -4  16   0      111.73       37.36     66.90 o
  -3  16   0     1035.59     1283.89    212.27 o
  -2  16   0        5.32      -27.94     77.33 o
  -1  16   0     2310.68     2695.62    272.24 o
   0  16   0      127.29      164.14    128.63 o
   1  16   0     1737.77     1884.57    169.29 o
   2  16   0       91.95      -94.80    228.45 o
   3  16   0      834.48      714.59    121.33 o
   4  16   0      188.23      113.75     88.75 o
   5  16   0      443.60      572.78    118.06 o
   6  16   0      339.29      234.51    202.80 o
  -5  17   0      312.57      288.59    126.26 o
  -4  17   0      153.49        1.64    166.11 o
  -3  17   0      451.63      355.53     77.75 o
  -2  17   0      703.99      764.65    193.33 o
  -1  17   0      451.09      703.89    170.45 o
   0  17   0      490.07      477.47    108.14 o
   1  17   0      297.29      452.87    110.56 o
   2  17   0      352.64      444.41    137.31 o
   3  17   0      121.78      195.94    100.86 o
   4  17   0       55.62       37.54     92.06 o
  -2  18   0      675.17      701.52    193.33 o
  -1  18   0      208.07      142.83    153.88 o
   0  18   0      426.20      442.69    162.56 o
   1  18   0      118.55       28.14    102.19 o
  -2 -18   1      121.28      134.19     98.40 o
  -1 -18   1        1.95      -39.42    146.38 o
   0 -18   1      342.76      417.44    153.09 o
   1 -18   1       10.11       71.81    145.20 o
   2 -18   1        0.08     -133.36    133.36 o
   3 -18   1        6.27        1.33     60.36 o
  -4 -17   1      601.15      497.27    115.17 o
  -3 -17   1      204.12      102.52     90.72 o
  -2 -17   1       99.60      184.80     94.03 o
  -1 -17   1      375.75      381.38    109.41 o
   0 -17   1       36.45       56.82    131.78 o
   1 -17   1       67.42      144.41    146.78 o
   2 -17   1       51.36      108.40     99.43 o
   3 -17   1        8.08       46.18     80.88 o
   4 -17   1        4.55      -50.16     64.64 o
   5 -17   1       93.13      -31.73     65.96 o
  -6 -16   1       44.06       22.41     84.96 o
  -5 -16   1      737.96      797.10    126.46 o
  -4 -16   1      581.08      674.60    116.44 o
  -3 -16   1       96.36      237.22     95.94 o
  -2 -16   1      277.46      537.25    111.09 o
  -1 -16   1      692.81      345.63    137.31 o
   0 -16   1      437.29      714.94    167.29 o
   1 -16   1       15.80       41.03    128.63 o
   2 -16   1        7.88      -18.04     56.32 o
   3 -16   1      429.76      328.46     76.49 o
   4 -16   1       22.95      -19.68     73.78 o
   5 -16   1        0.07      -63.71     63.71 o
   6 -16   1      367.93      381.14    110.48 o
   7 -16   1      103.45      -64.71     76.54 o
  -7 -15   1        5.21      -78.87     86.41 o
  -6 -15   1      914.23      946.20    125.35 o
  -5 -15   1      377.88      380.20    168.48 o
  -4 -15   1      815.33      933.46    123.57 o
  -3 -15   1      553.45      813.12    237.92 o
  -2 -15   1      291.91      266.12    102.98 o
  -1 -15   1       90.41       86.80    112.05 o
   0 -15   1      375.99      337.74    130.99 o
   1 -15   1      146.05       59.67     50.39 o
   2 -15   1       10.73      -15.26     52.23 o
   3 -15   1      586.64      611.70     90.58 o
   4 -15   1      160.24      134.47     68.36 o
   5 -15   1      607.91      715.65    103.47 o
   6 -15   1       15.43      -63.13     63.13 o
   7 -15   1      231.01      266.44     77.10 o
   8 -15   1       64.78       69.05     69.75 o
  -8 -14   1      140.12      120.69    106.93 o
  -7 -14   1     2386.76     2414.57    164.51 o
  -6 -14   1       65.15      -68.23     68.23 o
  -5 -14   1     2176.19     2041.09    368.12 o
  -4 -14   1      123.01      196.79    107.71 o
  -3 -14   1     1128.72     1111.56    123.32 o
  -2 -14   1      411.88      402.59     92.97 o
  -1 -14   1     1671.72     1458.29    175.97 o
   0 -14   1       42.65      113.78     47.35 o
   1 -14   1       48.51       49.97     48.70 o
   2 -14   1       68.45        0.10     52.35 o
   3 -14   1       71.74      151.10    123.10 o
   4 -14   1      412.81      435.02    163.35 o
   5 -14   1      171.10       94.13     55.43 o
   6 -14   1      267.04      221.36    114.42 o
   7 -14   1      695.75      602.64    160.59 o
   8 -14   1      178.42      148.65     71.10 o
   9 -14   1       85.35       57.61     70.86 o
  -9 -13   1      110.75       65.75     98.64 o
  -8 -13   1     1834.32     1864.25    142.63 o
  -7 -13   1      536.09      537.41    232.39 o
  -6 -13   1     1531.09     1475.36    150.33 o
  -5 -13   1      649.93      720.02     98.58 o
  -4 -13   1     2445.12     2413.35    156.40 o
  -3 -13   1      649.65      812.74    106.68 o
  -2 -13   1     1095.80     1439.35    167.29 o
  -1 -13   1      743.95      559.48    130.99 o
   0 -13   1      502.67      475.15     60.77 o
   1 -13   1      313.33      362.62    173.61 o
   2 -13   1       56.54      -13.03    102.59 o
   3 -13   1      696.72      749.92    110.08 o
   4 -13   1      254.68      319.04     98.26 o
   5 -13   1      225.11      200.97     55.38 o
   6 -13   1      659.16      649.62     95.46 o
   7 -13   1       42.29        1.15     57.21 o
   8 -13   1     1558.43     1789.57    139.02 o
   9 -13   1      132.19      114.73     67.79 o
  -9 -12   1      606.59      574.99     83.84 o
  -8 -12   1      820.07      782.83     91.48 o
  -7 -12   1     1270.09     1434.99    116.87 o
  -6 -12   1     1631.19     1658.79    124.98 o
  -5 -12   1      798.86      796.24     97.99 o
  -4 -12   1     1027.81     1048.58    111.13 o
  -3 -12   1       87.17      111.31     74.88 o
  -2 -12   1     1673.90     1424.35    157.03 o
  -1 -12   1      293.80      144.41    104.16 o
   0 -12   1      133.42      124.73     47.78 o
   1 -12   1      421.67      529.68     69.62 o
   2 -12   1      613.58      645.08     73.38 o
   3 -12   1       25.45       -6.40     56.56 o
   4 -12   1      465.41      545.53     65.28 o
   5 -12   1     1102.38     1128.70    132.68 o
   6 -12   1      330.53      247.36     60.32 o
   7 -12   1     1213.45     1157.36    171.63 o
   8 -12   1       83.60       41.06    116.39 o
   9 -12   1      979.00     1147.02    118.05 o
  10 -12   1       30.46       -3.53     64.40 o
 -10 -11   1      409.87      481.12    307.76 o
  -9 -11   1     1162.46     1292.09    104.83 o
  -8 -11   1      665.90      634.20     77.22 o
  -7 -11   1     3008.04     3085.39    146.20 o
  -6 -11   1     1591.62     1627.34    110.00 o
  -5 -11   1     2637.65     2426.38    138.55 o
  -4 -11   1     1061.38      880.38     97.01 o
  -3 -11   1     1204.42     1297.19    157.43 o
  -2 -11   1       24.92      -20.52     78.12 o
  -1 -11   1       14.29       17.17     53.27 o
   0 -11   1      133.52      232.97     46.65 o
   1 -11   1       84.40      130.96     37.50 o
   2 -11   1      185.96      196.89     61.42 o
   3 -11   1       66.96       -7.91     41.92 o
   4 -11   1       82.29       -0.03     43.84 o
   5 -11   1      174.53      147.88     49.73 o
   6 -11   1     1454.93     1403.45     82.13 o
   7 -11   1       77.96       66.90     44.35 o
   8 -11   1     3464.63     3652.45    155.95 o
   9 -11   1        5.42       75.71     50.44 o
  10 -11   1     1215.48     1249.73     99.45 o
 -11 -10   1       19.38      -25.82     73.78 o
 -10 -10   1     3149.82     3088.50    147.48 o
  -9 -10   1      130.12       21.47     46.17 o
  -8 -10   1     3475.27     3497.29    252.91 o
  -7 -10   1     1854.14     1807.87    101.46 o
  -6 -10   1     1781.98     1724.85    139.67 o
  -5 -10   1      748.02      698.81     76.96 o
  -4 -10   1     1518.05     1539.73    109.06 o
  -3 -10   1     1298.73     1131.09     99.36 o
  -2 -10   1      953.36      882.23    111.27 o
  -1 -10   1      483.92      499.47     43.80 o
   0 -10   1      135.38      138.59     30.45 o
   1 -10   1      120.06       70.16     34.43 o
   2 -10   1      466.80      453.22     40.53 o
   3 -10   1        2.95       18.70     34.51 o
   4 -10   1      140.54      158.51     39.43 o
   5 -10   1      209.70      193.63     44.18 o
   6 -10   1      192.16      199.89     48.04 o
   7 -10   1     2391.56     2254.77    144.02 o
   8 -10   1      498.10      527.96     64.27 o
   9 -10   1     2175.28     2266.86    132.68 o
  10 -10   1      146.48       83.19     81.76 o
  11 -10   1     1044.07     1151.50    114.43 o
 -11  -9   1     2051.23     2304.73    130.59 o
 -10  -9   1        2.13       24.19     41.50 o
  -9  -9   1     2436.50     2704.49    343.66 o
  -8  -9   1      314.72      276.21     56.03 o
  -7  -9   1     2786.01     2909.22    245.02 o
  -6  -9   1       68.89       46.23     82.07 o
  -5  -9   1     2951.67     2883.79     93.83 o
  -4  -9   1        0.08       51.65     45.11 o
  -3  -9   1     1102.11     1158.79     99.22 o
  -2  -9   1        5.32       55.27     30.56 o
  -1  -9   1      204.69      187.76     30.15 o
   0  -9   1       34.37        0.14     24.58 o
   1  -9   1       73.74       75.13     23.21 o
   2  -9   1      125.56      172.91     29.05 o
   3  -9   1      272.47      330.92     52.51 o
   4  -9   1      142.89      153.61     35.29 o
   5  -9   1     3465.22     3547.30    107.06 o
   6  -9   1      101.78       71.84     40.41 o
   7  -9   1      721.64      704.07     71.09 o
   8  -9   1      348.42      282.08     51.74 o
   9  -9   1      733.72      693.65     72.62 o
  10  -9   1     1835.83     1978.55    114.00 o
  11  -9   1     1665.87     1581.77    106.69 o
 -11  -8   1      498.24      482.98     77.73 o
 -10  -8   1     1534.97     1644.14    100.20 o
  -9  -8   1      305.71      330.22     86.80 o
  -8  -8   1      666.79      780.42     86.01 o
  -7  -8   1      340.09      312.84     41.27 o
  -6  -8   1     2564.15     2453.18    183.47 o
  -5  -8   1     2386.44     2264.77     57.29 o
  -4  -8   1     3238.45     3349.04     76.16 o
  -3  -8   1      390.49      397.41     37.13 o
  -2  -8   1     2387.38     2524.35     90.87 o
  -1  -8   1      396.01      515.87     38.37 o
   0  -8   1      346.11      344.04     26.24 o
   1  -8   1      766.46      793.47     40.39 o
   2  -8   1     2210.96     2340.28     70.66 o
   3  -8   1       61.16       26.52     24.83 o
   4  -8   1     1606.70     1733.97     68.81 o
   5  -8   1       12.79       -0.19     40.49 o
   6  -8   1     1434.86     1373.26     74.14 o
   7  -8   1      206.84      136.45     44.60 o
   8  -8   1     3720.59     3934.42    197.13 o
   9  -8   1      228.18      227.87     52.09 o
  10  -8   1     1360.20     1378.49    107.30 o
  11  -8   1      467.03      524.17     68.84 o
  12  -8   1      514.85      423.29     68.70 o
 -12  -7   1      719.55      748.23     88.31 o
 -11  -7   1      129.33       98.00     49.07 o
 -10  -7   1     1160.14     1198.80    115.61 o
  -9  -7   1       67.25       18.21     54.45 o
  -8  -7   1     1227.61     1219.67     74.04 o
  -7  -7   1      803.11      836.46     55.94 o
  -6  -7   1      496.10      465.06     61.95 o
  -5  -7   1     2226.55     2186.24     57.49 o
  -4  -7   1      805.33      800.22     29.86 o
  -3  -7   1      237.34      192.38     21.22 o
  -2  -7   1      991.46     1083.25     54.60 o
  -1  -7   1     1391.93     1473.73     57.58 o
   0  -7   1      544.72      578.19     30.00 o
   1  -7   1     1335.72     1405.58     48.93 o
   2  -7   1      660.72      749.54     92.00 o
   3  -7   1      209.51      264.69     32.12 o
   4  -7   1       12.25        1.54     23.64 o
   5  -7   1     4017.26     4102.33    164.01 o
   6  -7   1        8.02      -19.93     29.16 o
   7  -7   1     1119.97     1082.97     74.82 o
   8  -7   1       34.06      101.28     43.35 o
   9  -7   1      290.78      299.38     64.65 o
  10  -7   1       32.68       30.42     41.97 o
  11  -7   1     1989.41     1939.32    113.43 o
  12  -7   1        1.13        6.60     55.27 o
 -12  -6   1       12.75      -52.91    187.81 o
 -11  -6   1     2107.02     2312.01    128.70 o
 -10  -6   1      595.29      632.09    217.40 o
  -9  -6   1      563.02      586.97    118.76 o
  -8  -6   1      542.37      613.35     84.83 o
  -7  -6   1     2270.70     2283.39    195.31 o
  -6  -6   1      401.76      381.06     58.39 o
  -5  -6   1     4319.32     4644.74    319.59 o
  -4  -6   1       79.07       83.09     16.57 o
  -3  -6   1      700.40      877.34     29.86 o
  -2  -6   1      247.78      209.41     24.65 o
  -1  -6   1     4854.25     4993.11    123.43 o
   0  -6   1      542.68      512.73     36.16 o
   1  -6   1     1598.45     1664.81     50.55 o
   2  -6   1      909.35      905.33     42.67 o
   3  -6   1     2215.42     2475.08     68.63 o
   4  -6   1      162.69      119.97     27.25 o
   5  -6   1      777.10      809.95     50.09 o
   6  -6   1      653.12      691.46     50.82 o
   7  -6   1      226.21      175.39     41.73 o
   8  -6   1     1954.76     2109.22     97.35 o
   9  -6   1      107.30      120.15     66.35 o
  10  -6   1     1795.03     1836.06    151.54 o
  11  -6   1       48.10        2.62     52.58 o
  12  -6   1     1338.84     1436.83    121.84 o
 -12  -5   1     1402.20     1292.95    116.15 o
 -11  -5   1       72.94      118.78    134.54 o
 -10  -5   1     2751.42     2576.06    128.08 o
  -9  -5   1      668.35      702.64     54.95 o
  -8  -5   1     1509.51     1610.60     65.11 o
  -7  -5   1      805.71      836.91     36.35 o
  -6  -5   1     3157.47     3234.76     77.61 o
  -5  -5   1     1606.25     1847.32    210.69 o
  -4  -5   1     2455.17     2222.94    199.65 o
  -3  -5   1     2046.56     2187.00     78.52 o
  -2  -5   1      479.34      503.72     24.68 o
  -1  -5   1     1115.78     1063.96     66.46 o
   0  -5   1      426.51      467.88     28.04 o
   1  -5   1     2134.95     2157.07     55.43 o
   2  -5   1      443.98      428.84     29.03 o
   3  -5   1      125.86      103.76     21.60 o
   4  -5   1      320.67      241.55     28.93 o
   5  -5   1     5980.41     5924.85    124.66 o
   6  -5   1     1057.01     1184.27     58.72 o
   7  -5   1     1739.92     1714.86     78.59 o
   8  -5   1      114.30      182.54     43.66 o
   9  -5   1     1039.10     1019.30     73.17 o
  10  -5   1      701.32      622.23     64.45 o
  11  -5   1     3817.44     3472.53    216.22 o
  12  -5   1       78.77      118.98     59.83 o
 -12  -4   1      184.43      181.36     63.89 o
 -11  -4   1     3278.11     3406.36    121.97 o
 -10  -4   1      726.06      881.11     80.06 o
  -9  -4   1     1989.83     2232.97    168.27 o
  -8  -4   1      324.85      359.07     41.30 o
  -7  -4   1     1525.60     1515.98     50.51 o
  -6  -4   1        0.24        2.46     30.52 o
  -5  -4   1     6900.93     6987.94    137.48 o
  -4  -4   1     1422.57     1388.05    159.40 o
  -3  -4   1       15.05       55.24     63.13 o
  -2  -4   1     7257.62     7803.11    134.53 o
  -1  -4   1     3191.46     2886.37     61.77 o
   0  -4   1       88.38       80.47     19.40 o
   1  -4   1     1686.97     1595.88     47.37 o
   2  -4   1    14005.87    14317.79    225.54 o
   3  -4   1       36.23       39.08     17.68 o
   4  -4   1     3878.91     4103.50     90.11 o
   5  -4   1     3481.32     3457.39     98.75 o
   6  -4   1      457.35      403.81     45.84 o
   7  -4   1     1119.63     1006.38     56.51 o
   8  -4   1     2271.13     2160.10     89.74 o
   9  -4   1      935.43      951.53     69.36 o
  10  -4   1     1306.45     1345.51    101.02 o
  11  -4   1     1789.55     1727.17    242.26 o
  12  -4   1     1062.95     1041.67    112.45 o
  13  -4   1      395.57      454.68     81.56 o
 -13  -3   1      832.51     1001.28    107.48 o
 -12  -3   1     1000.00      868.62     75.77 o
 -11  -3   1     1515.32     1480.34     86.05 o
 -10  -3   1     1819.77     1980.26     89.87 o
  -9  -3   1     1259.20     1387.20     73.84 o
  -8  -3   1     2414.40     2415.47    153.81 o
  -7  -3   1     2300.09     2263.95     65.12 o
  -6  -3   1     1945.64     1883.66     51.46 o
  -5  -3   1      961.77      937.78     31.53 o
  -4  -3   1     4992.45     5065.91    135.13 o
  -3  -3   1      231.84      259.62     75.76 o
  -2  -3   1    11227.57    11705.74    331.43 o
  -1  -3   1      335.48      358.17     15.49 o
   0  -3   1      270.94      258.66     14.81 o
   1  -3   1      220.59      289.67     19.76 o
   2  -3   1     8145.94     9282.94    152.64 o
   3  -3   1     1178.29     1206.18     42.60 o
   4  -3   1     3583.45     3744.87     81.49 o
   5  -3   1     1232.69     1413.32    120.28 o
   6  -3   1     4458.71     4316.74     98.14 o
   7  -3   1       23.09       97.06     30.49 o
   8  -3   1     1705.87     1737.04    190.88 o
   9  -3   1      368.34      444.10     78.45 o
  10  -3   1     4661.21     4401.18    163.42 o
  11  -3   1      813.98      801.30     85.64 o
  12  -3   1     1094.82      995.20    135.33 o
  13  -3   1      450.05      572.30     93.90 o
 -13  -2   1      865.26      885.97     86.29 o
 -12  -2   1     1479.08     1526.68     98.33 o
 -11  -2   1      456.34      471.48     94.40 o
 -10  -2   1     5106.91     4738.07    146.12 o
  -9  -2   1      462.62      385.31     50.71 o
  -8  -2   1     1401.87     1294.93     68.76 o
  -7  -2   1      175.19      161.42     31.40 o
  -6  -2   1     5358.62     5428.43    108.47 o
  -5  -2   1    10551.76    11078.93    184.84 o
  -4  -2   1     9210.05     9428.58    153.93 o
  -3  -2   1     6514.23     6533.11    106.25 o
  -2  -2   1      199.99      192.82     11.78 o
  -1  -2   1      683.22      638.19     29.15 o
   0  -2   1       21.93       23.57      5.89 o
   1  -2   1     1454.00     1353.99     41.95 o
   2  -2   1      705.65      690.84     37.36 o
   3  -2   1     5588.56     5655.21    115.61 o
   4  -2   1     4324.32     4707.64     81.65 o
   5  -2   1    14568.75    15262.35    241.45 o
   6  -2   1     1145.48     1236.26     47.72 o
   7  -2   1      702.86      615.14     45.97 o
   8  -2   1       14.14       48.18     32.34 o
   9  -2   1     1221.38     1239.95    109.69 o
  10  -2   1      103.00      162.70     49.27 o
  11  -2   1     2944.41     2936.68    133.86 o
  12  -2   1        3.73       22.77     49.27 o
  13  -2   1     1705.73     1653.66    122.47 o
 -13  -1   1     2686.14     2384.65    148.25 o
 -12  -1   1      165.41      170.69     52.61 o
 -11  -1   1     5365.96     5209.13    166.16 o
 -10  -1   1      520.88      648.50     63.10 o
  -9  -1   1     3556.70     3505.04    121.65 o
  -8  -1   1      163.41      217.44     43.07 o
  -7  -1   1     2589.31     2572.95     73.48 o
  -6  -1   1      613.50      591.56     31.66 o
  -5  -1   1     8073.59     8713.65    134.76 o
  -4  -1   1     4355.60     4708.48     90.14 o
  -3  -1   1     3474.98     3467.49     57.20 o
  -2  -1   1      123.72      132.24      9.19 o
  -1  -1   1      260.15      272.07     10.32 o
   0  -1   1        8.50       12.91     15.78 o
   1  -1   1      790.18      703.82     77.21 o
   2  -1   1       44.83       54.60     12.90 o
   3  -1   1     1990.26     2070.70     94.89 o
   4  -1   1     9021.51     9209.76    158.02 o
   5  -1   1     1325.92     1561.72     49.67 o
   6  -1   1     3213.82     3000.71    122.67 o
   7  -1   1     2878.39     2884.46     87.25 o
   8  -1   1     2030.49     2169.82     91.87 o
   9  -1   1     1174.55     1256.76     81.03 o
  10  -1   1     6947.50     7143.18    197.13 o
  11  -1   1      242.20      474.13     99.03 o
  12  -1   1     4298.50     4074.33    163.05 o
  13  -1   1       79.73      206.84     69.84 o
 -13   0   1       26.16      115.63     56.12 o
 -12   0   1     4301.50     4047.82    173.80 o
 -11   0   1      155.29      292.72     55.37 o
 -10   0   1     6174.80     6268.05    180.56 o
  -9   0   1      349.15      483.88    100.84 o
  -8   0   1     5984.17     6541.81    211.06 o
  -7   0   1        2.08      106.98     30.75 o
  -6   0   1     4834.83     4769.01    103.50 o
  -5   0   1     2502.81     2945.83     70.36 o
  -4   0   1     7264.27     7572.13    117.63 o
  -3   0   1     2154.77     2195.65     44.11 o
  -2   0   1     2335.05     2435.56     39.66 o
  -1   0   1        2.95        4.17      3.32 o
   0   0   1       47.78        2.43      3.21 o
   1   0   1       73.70       63.92     26.83 o
   2   0   1     2248.62     2192.40     60.02 o
   3   0   1     4870.05     4796.01     86.38 o
   4   0   1     5162.13     5199.95     96.00 o
   5   0   1    10065.32    10398.87    178.53 o
   6   0   1     1559.34     1610.14     47.07 o
   7   0   1     5536.43     5464.37    134.40 o
   8   0   1     2354.95     2473.72     93.61 o
   9   0   1     9115.85     8992.91    354.10 o
  10   0   1      307.42      404.94     54.12 o
  11   0   1     6403.04     6498.46    190.45 o
  12   0   1      426.07      539.62     69.16 o
  13   0   1     3282.07     3120.76    213.06 o
 -13   1   1     1809.27     1650.34    188.60 o
 -12   1   1      562.79      473.36     76.54 o
 -11   1   1     3377.57     3206.09    132.60 o
 -10   1   1        1.98      122.25     64.34 o
  -9   1   1     5729.31     5611.60    394.27 o
  -8   1   1       33.94      159.66     35.53 o
  -7   1   1    10247.23    10582.60    378.49 o
  -6   1   1      422.47      532.09     40.85 o
  -5   1   1    15989.68    16467.31    241.97 o
  -4   1   1      235.61      336.67     22.04 o
  -3   1   1     2618.74     2614.95     54.23 o
  -2   1   1     4234.22     4727.85     70.31 o
  -1   1   1     1657.19     1413.92     31.03 o
   0   1   1        3.02        1.45      1.78 o
   1   1   1      694.72      493.20     57.61 o
   2   1   1     5132.31     5267.35    255.67 o
   3   1   1      923.89      717.31    113.63 o
   4   1   1     8570.28     8651.08    412.71 o
   5   1   1    11472.18    11858.58    193.02 o
   6   1   1     6561.63     6673.12    124.69 o
   7   1   1     3716.35     3709.99    119.36 o
   8   1   1     3565.49     3385.68    149.08 o
   9   1   1     1043.34     1017.30     68.04 o
  10   1   1     4068.18     4101.32    232.24 o
  11   1   1     1014.96     1018.12     78.45 o
  12   1   1     1275.79     1494.05     98.94 o
  13   1   1      343.31      350.25    103.07 o
 -13   2   1      401.23      347.14     70.63 o
 -12   2   1      992.93      921.79     93.42 o
 -11   2   1     1367.45     1332.03    102.20 o
 -10   2   1     3594.49     3484.86    168.87 o
  -9   2   1      782.87      798.97     61.18 o
  -8   2   1     3440.85     3180.51    105.92 o
  -7   2   1       41.49       57.92     26.42 o
  -6   2   1     5807.29     5868.14    163.51 o
  -5   2   1        4.19       18.48     18.27 o
  -4   2   1    10535.24    10802.02    162.46 o
  -3   2   1     1085.16     1113.05     40.57 o
  -2   2   1      820.46      900.73     34.90 o
  -1   2   1     2646.40     2718.61     64.35 o
   0   2   1       88.08       95.86      8.67 o
   1   2   1     2704.15     2698.78    141.25 o
   2   2   1      669.71      943.78    109.69 o
   3   2   1      720.78      733.88    109.69 o
   4   2   1     7536.56     7398.75    374.83 o
   5   2   1     1716.70     2139.29    223.32 o
   6   2   1     5452.66     5559.82    101.45 o
   7   2   1     1431.31     1412.95     49.32 o
   8   2   1     4048.47     4115.71    115.61 o
   9   2   1      263.12      250.77     70.27 o
  10   2   1     3404.14     3334.77    115.49 o
  11   2   1      271.14      171.08     45.74 o
  12   2   1     1429.07     1198.01     91.36 o
  13   2   1      384.53      207.92    122.71 o
 -13   3   1      382.83      372.78     73.67 o
 -12   3   1      717.54      770.93     87.72 o
 -11   3   1      743.25      689.91     88.78 o
 -10   3   1     2002.97     2054.33    121.13 o
  -9   3   1      548.58      673.37     61.27 o
  -8   3   1     2403.08     2352.67    116.14 o
  -7   3   1      978.64      915.07     53.02 o
  -6   3   1     1069.81     1083.63     57.23 o
  -5   3   1       16.75       38.82     22.43 o
  -4   3   1       81.45      125.49     24.03 o
  -3   3   1     1799.05     1818.93     52.02 o
  -2   3   1       24.60        4.46     22.10 o
  -1   3   1     2773.90     2707.60     58.12 o
   0   3   1      911.87      898.26     27.50 o
   1   3   1     1455.95     1426.72    126.26 o
   2   3   1     1906.16     2412.33    179.92 o
   3   3   1        1.82       47.35     64.71 o
   4   3   1        0.12       25.25     74.97 o
   5   3   1      878.07      886.18    161.77 o
   6   3   1       71.87       -7.89    105.74 o
   7   3   1     2589.92     2479.10    170.05 o
   8   3   1      214.24      165.20     69.44 o
   9   3   1     3719.66     3866.91    114.86 o
  10   3   1      206.33      228.09    105.35 o
  11   3   1     1734.91     1943.43    123.34 o
  12   3   1      254.09      238.52     69.74 o
 -13   4   1      365.75      333.02     72.75 o
 -12   4   1      180.31      167.48     74.18 o
 -11   4   1     1261.29     1257.97    105.98 o
 -10   4   1       83.70      152.04     58.46 o
  -9   4   1     2703.02     2678.38    157.70 o
  -8   4   1       66.74       72.52     38.25 o
  -7   4   1     1832.29     1773.36     72.44 o
  -6   4   1       33.43       46.47     25.76 o
  -5   4   1     2071.98     2068.69     67.82 o
  -4   4   1      720.95      797.65     41.87 o
  -3   4   1      338.83      340.94     32.12 o
  -2   4   1     4864.10     4682.48    100.27 o
  -1   4   1    13204.12    13654.48    266.30 o
   0   4   1       62.61       73.29     20.87 o
   1   4   1     8766.32     9440.50    180.25 o
   2   4   1     2597.18     2549.63    175.97 o
   3   4   1        1.16       -5.52     62.34 o
   4   4   1        7.29      -23.67     77.33 o
   5   4   1     3484.08     3541.55    289.61 o
   6   4   1     1966.66     1699.76    226.48 o
   7   4   1       89.75      381.93    172.82 o
   8   4   1      466.36      455.96    101.40 o
   9   4   1      141.21      123.95     54.45 o
  10   4   1     3282.92     3462.02    268.30 o
  11   4   1       13.93      -25.51     46.04 o
  12   4   1      623.46      790.27    127.44 o
 -12   5   1      710.86      573.25     84.21 o
 -11   5   1       31.12        2.15     42.23 o
 -10   5   1     3373.49     3258.27    144.34 o
  -9   5   1       10.69      -40.09     61.16 o
  -8   5   1      418.26      393.70     53.40 o
  -7   5   1      387.29      466.67     48.38 o
  -6   5   1     2731.96     2913.38     87.38 o
  -5   5   1      137.80      159.82     30.59 o
  -4   5   1      100.53       65.31     23.47 o
  -3   5   1        6.12      -16.53     16.53 o
  -2   5   1     2197.92     2258.90     65.38 o
  -1   5   1        0.35      -14.15     14.15 o
   0   5   1      473.26      505.36     34.89 o
   1   5   1      108.65       84.56     20.08 o
   2   5   1       32.03       23.67     64.71 o
   3   5   1        2.68       86.01     72.60 o
   4   5   1       43.99      -69.44     80.49 o
   5   5   1     1761.12     1612.95    202.80 o
   6   5   1     1683.86     1422.78    221.74 o
   7   5   1     1398.60     1582.97    256.46 o
   8   5   1       84.97      -14.20    180.71 o
   9   5   1     1332.33     1299.70     94.30 o
  10   5   1      554.11      677.19    132.97 o
  11   5   1      714.98      699.31    163.74 o
  12   5   1       10.59      -15.17     57.21 o
 -12   6   1       26.49       35.01     54.60 o
 -11   6   1      689.86      723.70     94.51 o
 -10   6   1      411.97      366.15     55.80 o
  -9   6   1     1675.98     1556.02     91.04 o
  -8   6   1      133.19      170.78     45.56 o
  -7   6   1     1359.59     1373.85     80.34 o
  -6   6   1       37.09       46.98     31.18 o
  -5   6   1     1093.05     1107.60     58.46 o
  -4   6   1     1702.96     1931.04     67.42 o
  -3   6   1      207.45      281.27     32.01 o
  -2   6   1      176.57      211.37     25.29 o
  -1   6   1     5634.78     5523.89    104.72 o
   0   6   1       41.42       82.28     19.66 o
   1   6   1     2532.18     2644.65     83.68 o
   2   6   1       83.39       75.65     24.76 o
   3   6   1      107.54      158.61     97.06 o
   4   6   1     1964.51     2718.50    235.95 o
   5   6   1     2788.94     2735.08    258.83 o
   6   6   1      989.03     1092.93    204.38 o
   7   6   1      545.16      710.99    212.27 o
   8   6   1      445.73      326.69    186.23 o
   9   6   1      913.67      921.93     61.29 o
  10   6   1     1271.46     1445.79    103.77 o
  11   6   1      629.99      926.88    245.81 o
  12   6   1      206.51      296.23     64.07 o
 -12   7   1      472.79      518.64     70.67 o
 -11   7   1      577.35      697.09     73.60 o
 -10   7   1     1964.55     1822.15    113.66 o
  -9   7   1      107.30      107.63     42.57 o
  -8   7   1     1257.80     1288.01     78.16 o
  -7   7   1      144.31      160.15     43.23 o
  -6   7   1     1495.22     1353.57    112.87 o
  -5   7   1      282.16      247.65     37.60 o
  -4   7   1      847.22      900.87     51.10 o
  -3   7   1      576.99      765.40     71.07 o
  -2   7   1       21.31        1.41     41.52 o
  -1   7   1        1.64       16.61     17.70 o
   0   7   1        0.27       12.21     20.10 o
   1   7   1      227.72      265.43     34.89 o
   2   7   1     1639.53     1542.25     57.39 o
   3   7   1     1319.14     1603.67     39.57 o
   4   7   1     1086.74     1147.37    178.34 o
   5   7   1        1.44       25.25    117.58 o
   6   7   1     3559.01     3693.85    333.80 o
   7   7   1      189.95      104.16    160.98 o
   8   7   1     1174.46      933.52    243.84 o
   9   7   1     1131.56     1303.62    281.71 o
  10   7   1     2725.38     3099.19    368.91 o
  11   7   1      164.77      202.83     58.39 o
  12   7   1     1082.21     1321.31    354.71 o
 -12   8   1     1071.83     1041.34     93.33 o
 -11   8   1      477.65      433.30     66.27 o
 -10   8   1     2287.39     2307.10    116.69 o
  -9   8   1     2996.36     2989.83    121.46 o
  -8   8   1      222.86      156.18     61.21 o
  -7   8   1      939.00      953.43     72.74 o
  -6   8   1     2091.80     2186.62     86.38 o
  -5   8   1     1012.27      986.06     73.82 o
  -4   8   1        3.43       25.12     29.87 o
  -3   8   1     2008.18     2176.85     89.18 o
  -2   8   1       85.53      128.03     25.77 o
  -1   8   1      761.47      773.95     40.22 o
   0   8   1       51.29       37.56     22.36 o
   1   8   1      317.87      174.39     65.50 o
   2   8   1        7.62       36.33     24.75 o
   3   8   1     4443.40     4636.32    153.57 o
   4   8   1       28.20       21.77     18.71 o
   5   8   1     7228.77     8106.59    479.78 o
   6   8   1      143.16      -90.75    141.25 o
   7   8   1     1964.02     2296.33    320.38 o
   8   8   1      254.78       44.98    158.61 o
   9   8   1     4080.79     4673.93    454.53 o
  10   8   1      123.46      115.40    155.85 o
  11   8   1     2228.44     2692.92    134.15 o
 -11   9   1     1755.52     1903.89    116.82 o
 -10   9   1      217.43      249.11     57.59 o
  -9   9   1     2019.33     1928.23    128.05 o
  -8   9   1     2314.92     2357.59    105.72 o
  -7   9   1     1448.56     1498.14     92.61 o
  -6   9   1      731.76      679.82     68.80 o
  -5   9   1     3313.00     3369.85    106.25 o
  -4   9   1      235.93      272.98     46.24 o
  -3   9   1      570.00      502.50     66.29 o
  -2   9   1      161.11      203.75     31.96 o
  -1   9   1      706.89      738.52     41.43 o
   0   9   1      159.10      151.84     39.59 o
   1   9   1      176.28      254.10     78.91 o
   2   9   1     2124.76     1882.13    117.22 o
   3   9   1      376.28      410.30     64.81 o
   4   9   1     3298.34     3259.28    237.92 o
   5   9   1     2959.45     3175.39    243.84 o
   6   9   1     5087.84     4363.02    377.99 o
   7   9   1      211.20      171.24    172.03 o
   8   9   1     5854.57     6156.68    481.36 o
   9   9   1       55.29       -3.16    184.65 o
  10   9   1     2677.15     2724.03    403.24 o
  11   9   1       34.09      -50.50    217.01 o
 -11  10   1       15.16      -23.14     47.66 o
 -10  10   1     2064.55     2180.70    123.85 o
  -9  10   1      187.73      102.39     51.12 o
  -8  10   1     1146.29     1075.63     91.49 o
  -7  10   1      203.55      183.92     50.60 o
  -6  10   1     1354.90     1354.97     80.38 o
  -5  10   1      239.90      159.92     44.07 o
  -4  10   1      902.56     1010.30     68.57 o
  -3  10   1       59.74      115.11     42.60 o
  -2  10   1      403.23      367.35     52.55 o
  -1  10   1     1041.20     1102.88     62.51 o
   0  10   1      251.06      208.54     85.22 o
   1  10   1        0.85      -59.97     75.76 o
   2  10   1     3805.44     3967.07    171.21 o
   3  10   1      305.94      248.51     68.02 o
   4  10   1     4257.29     4310.06    170.58 o
   5  10   1     5759.00     5904.20    201.29 o
   6  10   1     1417.81     1455.66    132.57 o
   7  10   1     2311.44     1717.12    291.18 o
   8  10   1      474.56      166.50    180.71 o
   9  10   1     2871.97     3195.92    419.02 o
  10  10   1     1068.68      648.65    255.67 o
 -10  11   1      579.24      611.32     98.28 o
  -9  11   1     1127.64     1137.05    113.55 o
  -8  11   1       69.40      102.80     61.66 o
  -7  11   1      245.27      399.52     71.92 o
  -6  11   1      195.10      171.31     56.48 o
  -5  11   1      510.77      348.22     61.15 o
  -4  11   1      159.19       81.11     47.49 o
  -3  11   1       20.77      -28.72     40.38 o
  -2  11   1        8.70      -17.31     37.86 o
  -1  11   1     2324.85     2358.90    111.82 o
   0  11   1        0.08      -42.06    101.40 o
   1  11   1      126.66      164.93     98.64 o
   2  11   1      480.54      455.82     87.33 o
   3  11   1     1598.24     1616.81    124.37 o
   4  11   1      457.16      478.64     83.30 o
   5  11   1     2674.52     2771.18    143.63 o
   6  11   1      285.36      312.01     80.88 o
   7  11   1      261.79      311.85     57.72 o
   8  11   1     1345.99     1531.05    124.68 o
   9  11   1     1840.17     1833.12    336.95 o
  10  11   1      922.42      789.12    269.88 o
 -10  12   1     1336.03     1464.41    136.29 o
  -9  12   1      230.80      261.20     73.70 o
  -8  12   1      662.27      694.09     94.46 o
  -7  12   1       34.12      -40.66    105.35 o
  -6  12   1      848.97      754.70     78.69 o
  -5  12   1      235.68      208.64     52.81 o
  -4  12   1      191.61      172.50     58.48 o
  -3  12   1      898.79      819.48    138.49 o
  -2  12   1      405.12      225.83     64.30 o
  -1  12   1      292.04      257.73     58.53 o
   0  12   1      908.75      932.05    150.33 o
   1  12   1      684.15      536.26     98.87 o
   2  12   1      461.46      443.78     93.82 o
   3  12   1        6.27       70.62     70.74 o
   4  12   1     1225.49     1355.67    120.26 o
   5  12   1      101.35       83.11     63.35 o
   6  12   1     1476.49     1566.09    119.76 o
   7  12   1      144.57       46.54    224.50 o
   8  12   1     1194.13     1296.46    243.84 o
   9  12   1      592.37     1088.98    287.24 o
  -9  13   1      710.60      748.77    102.94 o
  -8  13   1        3.61        3.37     93.51 o
  -7  13   1      592.16      516.33     84.86 o
  -6  13   1      283.03      249.46     64.10 o
  -5  13   1     1431.00     1352.95    170.47 o
  -4  13   1       80.07      163.03     62.43 o
  -3  13   1      691.78      552.61     80.81 o
  -2  13   1       91.35       89.07     98.24 o
  -1  13   1      437.57      411.88     80.88 o
   0  13   1       16.78      -55.24    102.59 o
   1  13   1      259.22      271.82     82.68 o
   2  13   1       94.60      -52.42     67.29 o
   3  13   1     1794.31     1944.05    148.98 o
   4  13   1       10.49      139.67    107.71 o
   5  13   1     5252.64     5143.49    221.91 o
   6  13   1      348.26      281.11     79.87 o
   7  13   1      689.23      805.33    102.76 o
   8  13   1      432.10      257.37     76.38 o
  -8  14   1       24.65       91.39     67.66 o
  -7  14   1       76.70       76.50     89.56 o
  -6  14   1      243.05      262.01     81.35 o
  -5  14   1      153.28       33.06    127.44 o
  -4  14   1       63.75        1.28    112.05 o
  -3  14   1      539.13      505.43    100.61 o
  -2  14   1       10.78      -46.15     46.15 o
  -1  14   1      360.22      254.16     97.46 o
   0  14   1       88.04       49.71    100.22 o
   1  14   1       17.37       50.03     72.78 o
   2  14   1     1401.88     1370.44    135.10 o
   3  14   1      312.08      325.09     90.06 o
   4  14   1     2014.35     2187.76    167.23 o
   5  14   1       11.32      -23.49     73.25 o
   6  14   1      950.23      833.87    148.35 o
   7  14   1       20.16      -24.16     67.55 o
  -7  15   1       10.19       20.52     81.28 o
  -6  15   1      161.54       56.03     78.91 o
  -5  15   1       37.23      -24.34    100.22 o
  -4  15   1       36.46      -16.19     60.20 o
  -3  15   1      300.58      227.79     68.01 o
  -2  15   1      190.33      110.83     58.01 o
  -1  15   1      218.59       85.22    129.41 o
   0  15   1       52.94       26.33     82.07 o
   1  15   1      183.15      154.67    122.31 o
   2  15   1      358.02      597.97    110.01 o
   3  15   1       17.06      101.75     80.20 o
   4  15   1      107.59       86.76    144.80 o
   5  15   1      521.07      379.77    119.95 o
   6  15   1      310.28      352.20     96.04 o
  -6  16   1       10.73       72.60     85.22 o
  -5  16   1       30.51      -54.74     62.89 o
  -4  16   1        8.03       39.97     61.75 o
  -3  16   1       34.91      -42.97     53.42 o
  -2  16   1      128.01       70.62     71.02 o
  -1  16   1       21.57      114.42    134.94 o
   0  16   1       55.54       98.10     84.54 o
   1  16   1        9.97      -10.65     79.79 o
   2  16   1       15.92       -6.31    115.61 o
   3  16   1       88.24       18.38     84.08 o
   4  16   1       19.88       77.65    115.21 o
   5  16   1      272.10      301.06    126.26 o
  -4  17   1       24.69       48.00     68.42 o
  -3  17   1       24.60       -5.96     56.11 o
  -2  17   1        0.89      -40.24    132.57 o
  -1  17   1       10.04     -123.89    123.89 o
   0  17   1       66.12       93.12    134.15 o
   1  17   1       31.14     -112.05    112.05 o
   2  17   1      315.25      241.66    180.71 o
   3  17   1        0.08      -55.11     84.92 o
  -3 -18   2        0.65      -83.95     83.95 o
  -2 -18   2     1390.26     1710.67    176.45 o
  -1 -18   2      223.41      170.45    139.67 o
   0 -18   2     1082.68     1016.38    194.91 o
   1 -18   2     1032.43     1242.86    209.90 o
   2 -18   2     1638.88     1745.52    253.31 o
   3 -18   2      261.79      337.94     80.73 o
   4 -18   2      563.65      651.92    102.13 o
  -5 -17   2     1783.95     1741.10    172.11 o
  -4 -17   2        3.84      -37.55    160.98 o
  -3 -17   2     3079.73     2925.85    214.11 o
  -2 -17   2       39.44       55.53    220.95 o
  -1 -17   2     6226.91     5901.80    356.68 o
   0 -17   2      705.05      750.45    172.03 o
   1 -17   2     6036.52     5729.77    355.89 o
   2 -17   2      149.62      133.44    125.86 o
   3 -17   2     5028.29     4889.62    202.32 o
   4 -17   2      253.12      216.99     82.07 o
   5 -17   2     2745.60     2870.74    172.06 o
  -6 -16   2     1283.30     1029.77    138.54 o
  -5 -16   2      128.69       74.21     87.57 o
  -4 -16   2     1636.15     1384.61    148.69 o
  -3 -16   2      952.24      804.83    194.12 o
  -2 -16   2     6148.44     6498.37    355.89 o
  -1 -16   2        0.88      -97.85     97.85 o
   0 -16   2     6966.66     6904.76    383.51 o
   1 -16   2      148.65      177.75     58.77 o
   2 -16   2     8970.34     8772.65    272.61 o
   3 -16   2      139.19      -53.73     58.02 o
   4 -16   2     4825.53     5442.47    219.82 o
   5 -16   2      540.31      534.41     97.33 o
   6 -16   2     3459.89     4172.84    255.67 o
   7 -16   2      131.35      126.26     98.64 o
  -7 -15   2      203.39      251.31     91.36 o
  -6 -15   2      409.19      522.87    144.80 o
  -5 -15   2     2041.42     1891.78    162.28 o
  -4 -15   2     1038.88     1125.31    133.88 o
  -3 -15   2     2098.10     1858.86    158.91 o
  -2 -15   2     2649.85     2701.14    234.37 o
  -1 -15   2     2364.95     2314.48    228.05 o
   0 -15   2       33.54      193.33    118.37 o
   1 -15   2     2619.92     2811.56    166.90 o
   2 -15   2     1017.11     1103.69    100.86 o
   3 -15   2     4647.09     5367.85    207.59 o
   4 -15   2       54.86        2.98     78.12 o
   5 -15   2     3770.98     3731.24    243.84 o
   6 -15   2       37.34      -56.82     56.82 o
   7 -15   2     1782.30     1770.04    139.54 o
   8 -15   2       60.50       48.80     66.05 o
  -8 -14   2      345.36      390.99     92.16 o
  -7 -14   2      153.23      282.23     85.78 o
  -6 -14   2     2158.07     2055.58    159.08 o
  -5 -14   2      854.74      737.71    110.04 o
  -4 -14   2     2108.17     2262.90    166.50 o
  -3 -14   2     1987.23     1951.05    157.76 o
  -2 -14   2     2036.69     2098.26    202.80 o
  -1 -14   2     1333.64      977.71    156.24 o
   0 -14   2     2382.01     2623.63    118.67 o
   1 -14   2      975.45      977.68     89.10 o
   2 -14   2     2173.85     2568.14    237.92 o
   3 -14   2     2558.07     2610.29    230.42 o
   4 -14   2     2986.94     3063.31    160.87 o
   5 -14   2      118.42       89.14     66.95 o
   6 -14   2     4925.79     5359.49    632.87 o
   7 -14   2       23.10      -10.04     61.99 o
   8 -14   2     1890.56     1869.66    276.19 o
   9 -14   2       35.53       67.01     67.96 o
  -9 -13   2      209.63      196.50     75.59 o
  -8 -13   2      149.93      249.86     79.62 o
  -7 -13   2      499.49      688.63    119.16 o
  -6 -13   2      687.36      710.37    100.46 o
  -5 -13   2     1157.44     1003.04    159.80 o
  -4 -13   2      225.40      179.44     73.19 o
  -3 -13   2      434.06      323.04     84.79 o
  -2 -13   2     3527.91     3548.65    233.58 o
  -1 -13   2     3309.96     3010.48    228.05 o
   0 -13   2     4471.95     4683.88    161.45 o
   1 -13   2     3517.07     3579.82    146.84 o
   2 -13   2     3096.05     3091.03    149.97 o
   3 -13   2     2174.07     2196.57    106.65 o
   4 -13   2      758.05      819.39     74.71 o
   5 -13   2     3394.54     3515.80    155.19 o
   6 -13   2      784.72      743.72    128.23 o
   7 -13   2     1290.41     1307.74    116.29 o
   8 -13   2      151.10      128.50     67.74 o
   9 -13   2     1427.17     1812.15    144.96 o
 -10 -12   2      277.52      342.54     79.05 o
  -9 -12   2      336.22      369.45     77.72 o
  -8 -12   2        0.18       12.06     55.13 o
  -7 -12   2       17.03      -52.65    122.31 o
  -6 -12   2        4.30       13.16     57.95 o
  -5 -12   2     4061.48     3938.46    182.94 o
  -4 -12   2       15.12      102.27     69.41 o
  -3 -12   2     6858.60     6845.24    254.59 o
  -2 -12   2      228.85       60.76     93.90 o
  -1 -12   2     4492.91     4576.81    183.07 o
   0 -12   2      778.20      776.32     71.81 o
   1 -12   2     4913.38     4786.69    207.54 o
   2 -12   2     1001.48     1030.65     72.73 o
   3 -12   2     7101.80     7137.08    254.00 o
   4 -12   2      600.49      613.10    153.07 o
   5 -12   2     2834.03     3203.21    128.66 o
   6 -12   2      941.24     1019.10     97.57 o
   7 -12   2      151.60      225.98     64.92 o
   8 -12   2      211.95      268.21     56.61 o
   9 -12   2      482.91      535.27     84.38 o
  10 -12   2      657.10      730.61     82.64 o
 -10 -11   2      122.21      187.83    115.21 o
  -9 -11   2        0.48      146.39     58.96 o
  -8 -11   2        0.85        0.01     49.98 o
  -7 -11   2      159.27      111.33     63.92 o
  -6 -11   2     4215.84     4036.89    173.78 o
  -5 -11   2      218.27      275.06    167.29 o
  -4 -11   2     4101.32     4578.79    191.91 o
  -3 -11   2      253.99      218.59     85.22 o
  -2 -11   2     5347.17     5167.13    257.25 o
  -1 -11   2      241.41      332.21     42.99 o
   0 -11   2     4682.68     4434.75    150.47 o
   1 -11   2      194.78      264.56     42.23 o
   2 -11   2     3930.12     3759.10    132.12 o
   3 -11   2      737.16      755.01     66.19 o
   4 -11   2     4013.34     4137.82    160.12 o
   5 -11   2     1770.66     1827.87     89.10 o
   6 -11   2     5289.90     5678.12    150.37 o
   7 -11   2      432.56      403.22     62.68 o
   8 -11   2       17.45       11.33     41.60 o
   9 -11   2      149.88      197.11     54.57 o
  10 -11   2       38.12       69.61     50.84 o
  11 -11   2      454.02      549.89     77.53 o
 -11 -10   2      149.52      221.76     82.46 o
 -10 -10   2       97.16       96.25     55.74 o
  -9 -10   2       90.30      171.44    138.49 o
  -8 -10   2       58.03       36.14     47.46 o
  -7 -10   2       28.33       50.33     45.76 o
  -6 -10   2      434.82      447.05     52.94 o
  -5 -10   2     2947.85     3037.93    144.68 o
  -4 -10   2      500.84      354.90    168.08 o
  -3 -10   2     1008.70      868.82    108.11 o
  -2 -10   2       47.70       26.04     67.86 o
  -1 -10   2     3974.68     3943.24    122.75 o
   0 -10   2      113.78      116.57     34.28 o
   1 -10   2     4848.73     4944.70    121.19 o
   2 -10   2       17.52       16.71     26.98 o
   3 -10   2     2162.36     2118.99     99.84 o
   4 -10   2     1053.08     1093.53    130.41 o
   5 -10   2     3474.53     3859.80    114.27 o
   6 -10   2     2848.08     3026.06    106.24 o
   7 -10   2      236.56      330.28     55.48 o
   8 -10   2       24.92       17.64     40.59 o
   9 -10   2     1103.19     1235.22     92.18 o
  10 -10   2       92.56       86.14     47.63 o
  11 -10   2       32.84        5.60     49.89 o
 -11  -9   2       83.82      110.58    122.31 o
 -10  -9   2      127.95       95.07     87.99 o
  -9  -9   2      183.76      246.11    111.27 o
  -8  -9   2       52.54      -47.52     76.15 o
  -7  -9   2        1.40       -7.79    133.76 o
  -6  -9   2     1186.42     1269.21     67.38 o
  -5  -9   2     2433.39     2301.20     88.81 o
  -4  -9   2        6.87       -4.47     43.76 o
  -3  -9   2     1204.28     1321.73     72.95 o
  -1  -9   2       24.56       36.78     33.78 o
   0  -9   2     4215.77     4320.16     91.27 o
   1  -9   2       50.05       70.38     23.38 o
   2  -9   2     9316.38     9627.23    178.93 o
   3  -9   2      213.20      219.00     34.35 o
   4  -9   2      580.29      706.02     53.30 o
   5  -9   2      603.64      648.86     56.07 o
   6  -9   2     2812.57     2998.26    102.04 o
   7  -9   2       14.57        9.58     42.05 o
   8  -9   2      382.70      426.62     59.46 o
   9  -9   2       16.07       57.16     61.30 o
  10  -9   2      662.40      796.18     77.67 o
  11  -9   2       93.92       72.68     56.75 o
 -11  -8   2        3.77      -10.92     61.95 o
 -10  -8   2      162.40      154.87     52.65 o
  -9  -8   2        6.56       27.54     36.93 o
  -8  -8   2     1235.63     1311.86    131.78 o
  -7  -8   2      323.38      297.30     72.31 o
  -6  -8   2     1822.18     2009.64     73.26 o
  -5  -8   2      375.03      370.10     38.38 o
  -4  -8   2     4577.64     4381.76     96.22 o
  -3  -8   2      559.53      664.66     48.16 o
  -2  -8   2    12667.72    13463.10    451.37 o
  -1  -8   2     1342.94     1238.41     48.61 o
   0  -8   2     4064.57     4217.31     87.90 o
   1  -8   2     2386.43     2322.27    103.05 o
   2  -8   2     8951.77     9190.31    168.96 o
   3  -8   2     2525.84     2683.97     79.96 o
   4  -8   2     5331.79     5329.24    123.33 o
   5  -8   2     3320.94     3261.41    113.56 o
   6  -8   2     2434.40     2532.42    162.65 o
   7  -8   2      142.26      194.04     47.57 o
   8  -8   2     2627.81     2665.72    125.01 o
   9  -8   2      624.53      586.67     64.38 o
  10  -8   2        6.90       26.41     43.21 o
  11  -8   2       42.48      124.56    104.13 o
  12  -8   2       68.66      185.05     73.78 o
 -12  -7   2        0.07       18.94     51.93 o
 -11  -7   2       28.90        8.31     55.24 o
 -10  -7   2       31.49        1.58     41.34 o
  -9  -7   2      788.01      785.12    151.12 o
  -8  -7   2     4057.91     3991.54    150.90 o
  -7  -7   2     1280.91     1214.31     57.55 o
  -6  -7   2      260.89      261.77     28.93 o
  -5  -7   2     4652.53     4696.78     93.71 o
  -4  -7   2     5468.74     5278.92    125.17 o
  -3  -7   2     5498.08     5660.70    119.25 o
  -2  -7   2        0.04        7.46     22.19 o
  -1  -7   2    28889.49    30039.90    507.55 o
   0  -7   2      400.43      438.53     27.88 o
   1  -7   2    36453.13    37475.80    647.97 o
   2  -7   2      334.59      330.45     30.97 o
   3  -7   2     8258.24     8053.32    152.98 o
   4  -7   2     1449.39     1526.23     61.52 o
   5  -7   2     7518.66     7581.95    293.40 o
   6  -7   2      513.49      495.19     48.83 o
   7  -7   2     5692.32     5651.18    242.46 o
   8  -7   2       13.01       86.64     42.60 o
   9  -7   2     1289.55     1333.05     89.71 o
  10  -7   2       22.71       25.11     42.37 o
  11  -7   2      150.58      182.14     54.37 o
  12  -7   2        1.18       53.00     59.94 o
 -12  -6   2       13.68       -0.62    125.86 o
 -11  -6   2      533.95      474.91     74.46 o
 -10  -6   2       33.65       42.38     50.90 o
  -9  -6   2      328.95      345.03     42.41 o
  -8  -6   2     2647.57     2546.99    134.78 o
  -7  -6   2     5837.97     6102.82    143.41 o
  -6  -6   2     2785.29     2953.87     67.44 o
  -5  -6   2     2565.49     2395.82     78.04 o
  -4  -6   2     2181.85     1917.30    125.30 o
  -3  -6   2     1633.96     1638.27     48.85 o
  -2  -6   2    18037.41    18362.85    391.88 o
  -1  -6   2     1640.26     1739.31     65.82 o
   0  -6   2    14831.40    15390.28    238.28 o
   1  -6   2       20.02       49.81     17.66 o
   2  -6   2    22430.69    23346.36    358.91 o
   3  -6   2      217.35      301.32     29.20 o
   4  -6   2     5604.13     5296.85    114.77 o
   5  -6   2      737.39      724.31     47.47 o
   6  -6   2     3864.25     3881.28    142.15 o
   7  -6   2     1600.10     1732.46     84.45 o
   8  -6   2     7826.61     8067.31    196.19 o
   9  -6   2      541.02      552.77     60.39 o
  10  -6   2      707.90      750.27     70.53 o
  11  -6   2      142.18      105.57     57.96 o
  12  -6   2       94.88      120.22     61.87 o
 -12  -5   2      112.00       58.58    162.56 o
 -11  -5   2       41.25      118.71    119.16 o
 -10  -5   2      128.56       87.27     43.79 o
  -9  -5   2     1005.97     1004.33     63.21 o
  -8  -5   2     4736.91     4878.34    175.39 o
  -7  -5   2       87.71       86.23     26.85 o
  -6  -5   2        9.78       17.29     16.93 o
  -5  -5   2     2892.19     2782.07     70.63 o
  -4  -5   2     2708.67     2609.84     55.50 o
  -3  -5   2     1835.22     1756.24     54.15 o
  -2  -5   2      784.15      752.67     34.33 o
  -1  -5   2    17656.38    17912.17    307.16 o
   0  -5   2     1025.01      983.24     35.82 o
   1  -5   2    23660.04    22950.88    345.35 o
   2  -5   2      420.53      393.65     29.13 o
   3  -5   2     2876.42     2524.52     68.15 o
   4  -5   2      430.64      352.37     45.23 o
   5  -5   2     7976.65     7804.54    150.32 o
   6  -5   2       84.49       89.13     29.16 o
   7  -5   2     2855.04     2648.98    110.09 o
   8  -5   2     1406.52     1536.84     83.02 o
   9  -5   2     1867.76     1951.86     94.98 o
  10  -5   2        6.38       15.75     51.69 o
  11  -5   2     1213.49     1139.47    102.95 o
  12  -5   2      110.46      145.61     60.63 o
 -12  -4   2       24.00      -23.91     41.50 o
 -11  -4   2      800.10      804.46     71.02 o
 -10  -4   2      208.27      191.44     41.88 o
  -9  -4   2      639.15      571.76     52.92 o
  -8  -4   2       63.66      126.60     46.95 o
  -7  -4   2     3936.77     3700.96    103.39 o
  -6  -4   2      180.35      175.10     21.80 o
  -5  -4   2     8933.67     9360.44    158.79 o
  -4  -4   2      977.90      861.53     29.00 o
  -3  -4   2     5125.31     4915.05     87.87 o
  -2  -4   2     8392.18     8449.90    169.43 o
  -1  -4   2    12905.18    13171.04    214.93 o
   0  -4   2    55947.40    56884.96    809.04 o
   1  -4   2     6342.25     6486.07    158.09 o
   2  -4   2    15564.87    15104.69    236.78 o
   3  -4   2     1651.46     1706.66     77.39 o
   4  -4   2     7915.54     7253.55    133.90 o
   5  -4   2     2594.87     2896.30     76.49 o
   6  -4   2     1998.62     1778.65     75.17 o
   7  -4   2     1876.44     1844.94    135.03 o
   8  -4   2     3865.52     3469.43    111.63 o
   9  -4   2      111.93       84.78     40.38 o
  10  -4   2     1011.88      976.51    117.97 o
  11  -4   2      961.64      934.82    102.19 o
  12  -4   2      238.94      254.15     87.99 o
  13  -4   2      110.85       97.27     99.82 o
 -13  -3   2        0.96       -9.27     46.59 o
 -12  -3   2      395.21      384.52     62.41 o
 -11  -3   2      285.84      290.02     60.36 o
 -10  -3   2      750.05      855.84     69.33 o
  -9  -3   2      634.44      610.15     56.49 o
  -8  -3   2     8073.35     8161.61    224.55 o
  -7  -3   2      201.35      230.99     34.12 o
  -6  -3   2    11648.50    12152.02    190.46 o
  -5  -3   2     4305.89     4424.45     88.47 o
  -4  -3   2    28433.34    30722.93    468.07 o
  -3  -3   2     2843.85     2916.85     64.43 o
  -2  -3   2    14584.38    15353.58    223.35 o
  -1  -3   2    14995.23    14874.83    197.00 o
   0  -3   2    22577.27    22897.21    385.92 o
   1  -3   2    20114.34    20038.09    344.16 o
   2  -3   2    16728.91    18367.15    277.88 o
   3  -3   2     2761.72     2893.15     66.19 o
   4  -3   2    16757.74    18479.96    285.53 o
   5  -3   2    17871.48    17353.58    309.01 o
   6  -3   2     4582.45     4786.19    102.49 o
   7  -3   2     3728.30     3515.88    102.20 o
   8  -3   2     3608.03     3627.58    110.14 o
   9  -3   2     2538.86     2431.52    114.88 o
  10  -3   2        0.37       43.99     44.17 o
  11  -3   2      253.48      325.61     61.01 o
  12  -3   2      185.23      209.89     60.83 o
  13  -3   2       77.92       98.11     58.82 o
 -13  -2   2       97.98       71.59     54.37 o
 -12  -2   2        9.78       56.49     48.28 o
 -11  -2   2     1050.26     1077.55    109.83 o
 -10  -2   2        0.11       16.84     60.14 o
  -9  -2   2     5113.71     5053.34    149.06 o
  -8  -2   2      367.64      571.44     90.42 o
  -7  -2   2     7075.86     6955.22    216.29 o
  -6  -2   2     2062.18     2234.90     56.09 o
  -5  -2   2    28557.86    30364.03    412.40 o
  -4  -2   2      807.79      872.29     33.86 o
  -3  -2   2     9756.38    10320.74    145.99 o
  -2  -2   2     2157.19     2455.12     41.63 o
  -1  -2   2    42770.90    44476.24    565.44 o
   0  -2   2    29191.64    31407.53    449.17 o
   1  -2   2    40491.48    42314.38    602.10 o
   2  -2   2      388.80      538.30     26.26 o
   3  -2   2    20188.94    19909.17    296.36 o
   4  -2   2     7204.90     6968.33    169.19 o
   5  -2   2    24109.39    25726.47    385.50 o
   6  -2   2     9518.27     9704.94    192.18 o
   7  -2   2     3144.61     3155.10    153.31 o
   8  -2   2     4062.22     3804.20    109.32 o
   9  -2   2     2046.24     2289.25    108.70 o
  10  -2   2      774.32      760.86     74.71 o
  11  -2   2      946.27      797.84     80.77 o
  12  -2   2       72.33       64.67     82.46 o
  13  -2   2       34.70       43.95     53.91 o
 -13  -1   2      210.75      199.16     61.54 o
 -12  -1   2      301.05       96.76     78.93 o
 -11  -1   2       10.45       41.87     56.90 o
 -10  -1   2     1704.31     1595.27     87.68 o
  -9  -1   2       20.89      129.18     42.15 o
  -8  -1   2     7407.71     7283.74    185.58 o
  -7  -1   2       25.13       64.18     25.40 o
  -6  -1   2     7437.91     7228.30    138.87 o
  -5  -1   2     2598.19     2901.85     69.47 o
  -4  -1   2    26635.36    27644.82    463.91 o
  -3  -1   2     5570.75     5706.95    110.25 o
  -2  -1   2    46333.92    47223.09    563.94 o
  -1  -1   2     2201.48     2071.96     76.08 o
   0  -1   2    68924.20    72118.37   2503.86 o
   1  -1   2     7371.25     7201.76    129.65 o
   2  -1   2    36842.93    35585.03   1966.76 o
   3  -1   2       88.87      158.52     20.81 o
   4  -1   2    28035.55    29070.27    395.40 o
   5  -1   2     3656.40     3798.68     86.18 o
   6  -1   2     6417.57     6442.78    138.37 o
   7  -1   2     1703.41     1711.04     61.57 o
   8  -1   2     6034.81     6031.19    177.62 o
   9  -1   2     2937.69     2903.41    112.62 o
  10  -1   2      152.18      146.26     66.71 o
  11  -1   2      605.59      574.59     68.87 o
  12  -1   2       27.98      -24.70     58.79 o
  13  -1   2      252.48      269.52     67.18 o
 -13   0   2      296.48      216.44    164.37 o
 -12   0   2      140.93      104.29     51.95 o
 -11   0   2      578.75      602.72     69.38 o
 -10   0   2     1286.76     1208.09    125.35 o
  -9   0   2     1817.91     1608.33     95.63 o
  -8   0   2      114.53      191.97     35.38 o
  -7   0   2     2437.03     2251.58     74.18 o
  -6   0   2     3352.73     3406.13     73.33 o
  -5   0   2    25409.90    26007.78    362.92 o
  -4   0   2     7728.35     7921.26    113.25 o
  -3   0   2    24810.20    25062.49    311.09 o
  -2   0   2     3575.56     3623.76     57.03 o
  -1   0   2    41376.00    41814.73    601.69 o
   0   0   2     8624.46     9313.12    199.68 o
   1   0   2    41472.07    42582.39    943.33 o
   2   0   2     1564.84     1870.99    161.77 o
   3   0   2    17490.14    18334.07    330.35 o
   4   0   2        1.82       61.58     16.22 o
   5   0   2    25758.77    26881.35    417.60 o
   6   0   2        4.00       72.91     38.24 o
   7   0   2     1456.34     1283.75     63.37 o
   8   0   2     1694.84     1679.38     90.61 o
   9   0   2       89.35      149.88    101.94 o
  10   0   2     1382.67     1365.53     83.64 o
  11   0   2        0.42      -27.45    111.27 o
  12   0   2      300.18      316.93     60.76 o
  13   0   2       67.52       33.53     73.39 o
 -13   1   2      149.67      252.63    132.18 o
 -12   1   2       75.94      142.37     56.62 o
 -11   1   2       39.62      -13.78     43.44 o
 -10   1   2       95.70       83.23     53.84 o
  -9   1   2       45.36       24.07     35.14 o
  -8   1   2     1810.16     1638.47    105.81 o
  -7   1   2      196.47      226.60     34.31 o
  -6   1   2     5497.97     5421.11    117.17 o
  -5   1   2    12085.19    12312.67    172.21 o
  -4   1   2    22799.47    24157.92    306.98 o
  -3   1   2    14566.30    15005.12    196.70 o
  -2   1   2     8533.94     8721.31    120.28 o
  -1   1   2     5187.96     5581.86     91.94 o
   0   1   2      452.16      485.43     20.20 o
   1   1   2     4022.91     3944.79    187.02 o
   2   1   2    21573.69    20270.02    766.23 o
   3   1   2    12606.81    12968.33    550.01 o
   4   1   2    33034.51    33571.36   1267.32 o
   5   1   2     2334.64     2476.78     61.40 o
   6   1   2     4330.63     4018.00     82.77 o
   7   1   2      525.49      585.44     65.64 o
   8   1   2     1492.82     1482.39     70.64 o
   9   1   2      168.54       98.69     38.74 o
  10   1   2       54.25       32.06     37.21 o
  11   1   2       37.70      -35.87     35.87 o
  12   1   2       39.53        7.05    161.37 o
  13   1   2      289.82      152.07     77.06 o
 -13   2   2        0.01       23.18     51.54 o
 -12   2   2      105.56      133.68     56.17 o
 -11   2   2       52.70        8.83     47.59 o
 -10   2   2      351.96      243.05     55.73 o
  -9   2   2       24.13       42.55     38.19 o
  -8   2   2     2574.49     2643.67     91.58 o
  -7   2   2      737.89      795.64     47.84 o
  -6   2   2     2163.44     2181.82     70.86 o
  -5   2   2     2222.39     2394.79     59.65 o
  -4   2   2     3715.72     3666.52     74.86 o
  -3   2   2     4445.52     4119.80     90.27 o
  -2   2   2     1045.85      995.83     62.99 o
  -1   2   2       15.37       10.48     19.25 o
   0   2   2       74.11      104.33     13.78 o
   1   2   2       68.55       63.13     56.03 o
   2   2   2      836.59      762.29    112.05 o
   3   2   2     9922.98     9061.42    415.07 o
   4   2   2      718.77      681.80    124.68 o
   5   2   2     9137.25     9397.58    484.52 o
   6   2   2      970.86      976.93    188.60 o
   7   2   2     1609.57     1647.42     48.89 o
   8   2   2        2.33      -29.08     34.62 o
   9   2   2       49.14       40.85     32.53 o
  10   2   2        0.27      -11.49     35.79 o
  11   2   2      537.77      520.32     80.03 o
  12   2   2       35.31      -44.04     93.12 o
  13   2   2      146.46      135.22    117.97 o
 -13   3   2      209.68      177.06     64.46 o
 -12   3   2      140.06      180.13     95.88 o
 -11   3   2      994.85     1011.22     94.43 o
 -10   3   2        4.46      -35.87     35.87 o
  -9   3   2        6.70       -9.55     37.43 o
  -8   3   2       58.60       88.12     37.89 o
  -7   3   2     1783.16     1822.27     88.73 o
  -6   3   2     2803.09     3232.74    100.09 o
  -5   3   2     9457.75     9764.01    168.21 o
  -4   3   2       31.62       30.71     19.23 o
  -3   3   2     1478.82     1294.43     45.51 o
  -2   3   2     1665.56     1642.17     49.50 o
  -1   3   2      136.16      155.10     20.47 o
   0   3   2      452.93      444.44     37.81 o
   1   3   2     1454.32     1391.78     79.93 o
   2   3   2       15.48       -4.73     57.61 o
   3   3   2        8.72      -43.40     64.71 o
   4   3   2     1874.35     2080.11    198.86 o
   5   3   2     2508.71     3186.45    276.98 o
   6   3   2      189.04      250.94    142.83 o
   7   3   2      540.85      793.06    201.22 o
   8   3   2      123.50      199.65    179.92 o
   9   3   2       12.25      -14.72     58.39 o
  10   3   2        1.45      -32.65     38.65 o
  11   3   2      592.28      658.86    183.07 o
  12   3   2      110.26       95.06    177.55 o
 -12   4   2      103.61       88.55     58.86 o
 -11   4   2      273.72      363.31     67.45 o
 -10   4   2      236.52      134.03     44.02 o
  -9   4   2      120.06      144.20     44.68 o
  -8   4   2      213.28      205.75     43.79 o
  -7   4   2      682.03      800.60     55.14 o
  -6   4   2     3630.37     3653.79     89.38 o
  -5   4   2     1057.73     1077.13     52.46 o
  -4   4   2     9098.09     9664.44    172.56 o
  -3   4   2       24.65       58.58     20.14 o
  -2   4   2     7235.53     7199.30    128.55 o
  -1   4   2     1373.73     1267.67     51.60 o
   0   4   2    10754.70    11303.18    245.73 o
   1   4   2      356.48      363.96     27.94 o
   2   4   2     5654.77     5152.14    276.19 o
   3   4   2        0.01       37.88     67.07 o
   4   4   2     8108.43     8576.11    435.59 o
   5   4   2      253.31      440.33    130.20 o
   6   4   2     3019.35     3495.78    303.02 o
   7   4   2        0.64     -127.05    127.05 o
   8   4   2      355.10      279.35    196.49 o
   9   4   2      971.47      979.64    193.73 o
  10   4   2        2.13        4.39     37.93 o
  11   4   2        0.01      -86.55    190.57 o
  12   4   2       21.91       19.01    147.96 o
 -12   5   2       31.66       16.01     54.65 o
 -11   5   2      239.52      161.50     49.38 o
 -10   5   2       77.89      112.66     43.35 o
  -9   5   2      497.41      475.74     57.38 o
  -8   5   2     1169.00     1227.57     72.46 o
  -7   5   2      178.44      184.80     41.04 o
  -6   5   2     1532.20     1577.46     69.63 o
  -5   5   2     1409.53     1313.30     58.07 o
  -4   5   2       11.12      -20.49     20.73 o
  -3   5   2     2318.74     2264.75     65.18 o
  -2   5   2     6121.08     6329.99    162.53 o
  -1   5   2     1562.10     1324.85     43.30 o
   0   5   2     2798.09     2746.58     67.88 o
   1   5   2     4931.60     4640.60    168.84 o
   2   5   2     5953.83     6233.23    321.17 o
   3   5   2     3693.63     3566.80    252.52 o
   4   5   2     1386.10     1599.54    191.76 o
   5   5   2     4043.00     4273.85    318.80 o
   6   5   2      307.59      420.60    157.82 o
   7   5   2      609.28      624.19    193.33 o
   8   5   2      436.12      468.73    204.38 o
   9   5   2      110.76       23.67    190.97 o
  10   5   2       13.18       40.71     36.43 o
  11   5   2       17.64       17.81     66.29 o
  12   5   2      266.48      330.64     69.79 o
 -12   6   2       34.92       45.55     50.26 o
 -11   6   2      695.28      686.52     74.11 o
 -10   6   2       27.22      -16.99     39.76 o
  -9   6   2      973.21      946.45     88.98 o
  -8   6   2        8.16       34.65     38.02 o
  -7   6   2     3010.85     2968.37    101.22 o
  -6   6   2       12.99       -7.69     28.99 o
  -5   6   2     6016.93     5845.07    129.93 o
  -4   6   2     1847.57     1898.65     67.71 o
  -3   6   2     2940.48     2636.43     94.76 o
  -2   6   2        8.79       50.15     28.70 o
  -1   6   2    13416.05    13186.83    212.49 o
   0   6   2      432.30      381.77     28.15 o
   1   6   2     8196.87     8529.54    178.94 o
   2   6   2       67.86       45.18     17.56 o
   3   6   2     1371.46     1462.23    181.50 o
   4   6   2     2524.81     2443.89    229.63 o
   5   6   2     1391.88     1330.45    209.12 o
   6   6   2      296.54      351.95    161.77 o
   7   6   2     1313.28      927.21    240.68 o
   8   6   2      268.19       65.50    180.71 o
   9   6   2      373.90      385.88    210.69 o
  10   6   2       19.00       27.04     35.64 o
  11   6   2        0.24      -38.73     38.73 o
  12   6   2       68.45       65.04     51.58 o
 -12   7   2      280.94      183.65     57.80 o
 -11   7   2        3.67       -7.25     43.55 o
 -10   7   2     1940.28     2073.98    168.74 o
  -9   7   2       62.71      134.11     45.15 o
  -8   7   2     4210.71     4150.71    124.47 o
  -7   7   2       13.27      -19.86     36.60 o
  -6   7   2     6310.58     6350.86    191.11 o
  -5   7   2     1446.40     1303.99     66.11 o
  -4   7   2     3344.44     3021.90     87.42 o
  -3   7   2     2971.79     3132.35     84.15 o
  -2   7   2    17011.73    15948.44    260.47 o
  -1   7   2       73.46       70.58     25.63 o
   0   7   2    19038.78    19547.12    344.84 o
   1   7   2     1184.87     1038.21     85.31 o
   2   7   2    11977.41    11377.31    229.09 o
   3   7   2     1640.98     1648.88     50.47 o
   4   7   2      957.17      602.10    148.35 o
   5   7   2     2202.45     2558.31    285.66 o
   6   7   2     3502.40     3100.44    336.95 o
   7   7   2      479.78      405.61    193.33 o
   8   7   2     2887.38     2555.95    335.37 o
   9   7   2      693.22      736.25    234.37 o
  10   7   2      180.44       40.24    216.22 o
  11   7   2       97.37      104.68     48.93 o
 -11   8   2     1120.51      977.05    117.34 o
 -10   8   2      351.88      443.79     63.61 o
  -9   8   2     3957.67     4167.94    142.29 o
  -8   8   2      224.54      266.65     60.80 o
  -7   8   2     4383.77     4224.46    136.15 o
  -6   8   2      800.04      852.93     62.28 o
  -5   8   2    13018.59    13354.82    348.19 o
  -4   8   2      132.97      173.80     37.74 o
  -3   8   2    12780.09    13059.15    229.17 o
  -2   8   2      441.09      403.12     35.70 o
  -1   8   2    32108.13    31748.75    477.57 o
   0   8   2     3741.60     3898.72     94.94 o
   1   8   2    22245.81    22621.36    557.24 o
   2   8   2      372.37      375.89     38.09 o
   3   8   2     8672.24     8727.10    289.66 o
   4   8   2     2259.20     2504.53     85.49 o
   5   8   2     6515.54     7584.98    467.95 o
   6   8   2      209.37        0.00    147.56 o
   7   8   2     2016.18     2392.60    333.80 o
   8   8   2      523.61      467.95    208.33 o
   9   8   2     1159.99     1379.37    303.02 o
  10   8   2      261.55      206.75    206.75 o
  11   8   2      415.05      430.07    259.62 o
 -11   9   2      635.95      636.04     79.96 o
 -10   9   2     1886.59     1736.24    110.03 o
  -9   9   2     1483.26     1519.71     98.89 o
  -8   9   2     3996.85     4105.38    204.69 o
  -7   9   2     1327.17     1474.19     92.12 o
  -6   9   2    11840.12    11796.16    233.18 o
  -5   9   2     1675.51     1808.08    118.68 o
  -4   9   2    17459.61    17007.57    294.48 o
  -3   9   2      189.05      222.60     35.88 o
  -2   9   2    21063.43    20340.12    381.96 o
  -1   9   2     1285.33     1340.00     65.01 o
   0   9   2    36230.77    35639.17    917.35 o
   1   9   2      564.65      583.27     78.52 o
   2   9   2    14065.84    14391.29    388.11 o
   3   9   2      537.74      624.27     74.38 o
   4   9   2     8616.48     8994.63    264.15 o
   5   9   2       41.96      304.60    171.24 o
   6   9   2     6143.37     6010.69    449.80 o
   7   9   2        4.69       52.08    157.82 o
   8   9   2     2069.40     2439.95    346.42 o
   9   9   2       67.44     -147.56    147.56 o
  10   9   2      511.59       20.52    217.01 o
  11   9   2       11.07     -177.55    177.55 o
 -11  10   2      148.54      142.60     68.32 o
 -10  10   2     2031.59     2234.85    292.59 o
  -9  10   2     2798.43     2891.34    130.07 o
  -8  10   2      897.73      919.63     77.84 o
  -7  10   2     2851.27     3027.11    126.83 o
  -6  10   2     2123.98     2353.62    192.77 o
  -5  10   2     5698.33     5659.78    169.33 o
  -4  10   2      206.40      282.90     52.70 o
  -3  10   2     7317.38     7342.76    182.88 o
  -2  10   2      941.81     1125.22     69.78 o
  -1  10   2    19643.22    19218.55    443.00 o
   0  10   2     5654.43     5783.43    284.87 o
   1  10   2    11665.57    11335.23    338.63 o
   2  10   2      152.50      219.28     72.84 o
   3  10   2     5159.82     5334.28    203.13 o
   4  10   2     1091.42      935.48     90.54 o
   5  10   2     4870.61     4784.05    175.96 o
   6  10   2        7.72      -44.98    132.57 o
   7  10   2     1811.78     1865.47    297.50 o
   8  10   2       94.59      188.60    200.44 o
   9  10   2     1394.79     1380.95    299.86 o
  10  10   2        0.37     -138.88    169.66 o
 -10  11   2      473.55      522.06     91.38 o
  -9  11   2      947.67      912.72    104.37 o
  -8  11   2      871.34      884.50    100.44 o
  -7  11   2      833.42      843.98     94.22 o
  -6  11   2      972.34      987.04    108.58 o
  -5  11   2     2755.59     2805.81    120.65 o
  -4  11   2      663.88      635.18     68.36 o
  -3  11   2     1203.65     1349.08     82.69 o
  -2  11   2     2253.79     2122.27    118.42 o
  -1  11   2     7707.42     7845.52    486.49 o
   0  11   2    12413.33    12497.23    485.31 o
   1  11   2     2605.16     2465.27    157.90 o
   2  11   2     2707.52     2723.98    158.09 o
   3  11   2      281.26      238.59     75.82 o
   4  11   2      867.40      802.63    152.30 o
   5  11   2       53.73       47.96     57.58 o
   6  11   2     1288.14     1091.33    103.37 o
   7  11   2      278.32      223.51     86.01 o
   8  11   2      587.00      828.57    250.15 o
   9  11   2       28.08       33.93    183.07 o
  -9  12   2      249.72      288.94     77.96 o
  -8  12   2      319.02      372.70    150.33 o
  -7  12   2      558.65      666.07    134.94 o
  -6  12   2     3690.07     3915.13    351.42 o
  -5  12   2     1444.58     1463.01     96.05 o
  -4  12   2     3150.00     3326.01    125.55 o
  -3  12   2     1482.49     1513.24    111.68 o
  -2  12   2     3245.76     3195.51    155.46 o
  -1  12   2     2562.44     2403.70    119.59 o
   0  12   2     7189.91     6931.95    538.57 o
   1  12   2     2411.54     2460.47    166.65 o
   2  12   2     1852.12     1835.50    171.24 o
   3  12   2     2095.57     2142.93    144.59 o
   4  12   2      831.39      870.30    172.82 o
   5  12   2     1549.43     1542.45    121.85 o
   6  12   2      706.17      686.82    149.14 o
   7  12   2      530.30      541.35     80.83 o
   8  12   2       77.68       27.02     68.65 o
   9  12   2       32.92      177.55    224.90 o
  -9  13   2      627.14      542.14     98.62 o
  -8  13   2      226.09      151.90    113.24 o
  -7  13   2     1155.97     1225.92    130.60 o
  -6  13   2      194.74      250.41     62.67 o
  -5  13   2     1891.93     1930.64    141.64 o
  -4  13   2      614.04      762.11     92.49 o
  -3  13   2     1574.60     1494.17    111.07 o
  -2  13   2     1111.35     1163.93     94.74 o
  -1  13   2     2960.09     3010.40    238.71 o
   0  13   2      652.55      651.75    104.15 o
   1  13   2      837.84      877.15    114.12 o
   2  13   2      510.40      633.31    100.22 o
   3  13   2     1423.71     1226.64    124.62 o
   4  13   2     1481.14     1386.50    128.10 o
   5  13   2      938.78      936.57    204.38 o
   6  13   2      673.64      460.55     90.04 o
   7  13   2        0.65      -43.76     63.81 o
   8  13   2      182.15       43.12     86.01 o
  -8  14   2      271.70      320.38    110.48 o
  -7  14   2        0.80      -20.52     78.91 o
  -6  14   2     1432.27     1577.41    137.78 o
  -5  14   2      196.75      277.52    107.71 o
  -4  14   2      860.26      928.80    102.40 o
  -3  14   2        7.36      -56.02    110.87 o
  -2  14   2      800.75      865.85     86.49 o
  -1  14   2      249.51       20.52    116.00 o
   0  14   2      509.33      631.21    133.76 o
   1  14   2      183.19      260.15     86.27 o
   2  14   2      657.10      545.29    104.37 o
   3  14   2       32.94       52.54     79.26 o
   4  14   2       25.48       10.60     77.02 o
   5  14   2       29.05       28.30     74.45 o
   6  14   2      163.84      109.76    117.97 o
   7  14   2       63.10       55.08    145.59 o
  -7  15   2      104.43      138.88     97.85 o
  -6  15   2      255.91      331.43    100.22 o
  -5  15   2      285.69      183.89     79.79 o
  -4  15   2       47.97       69.55     65.35 o
  -3  15   2      613.84      492.99     81.35 o
  -2  15   2       22.95       -3.95     49.58 o
  -1  15   2      762.69      894.86    175.97 o
   0  15   2      240.66       69.44    121.52 o
   1  15   2      158.61      163.79     88.28 o
   2  15   2       13.54       83.61     85.31 o
   3  15   2      228.59      255.02     95.44 o
   4  15   2      120.11       94.52     97.85 o
   5  15   2      105.19       48.08     85.98 o
   6  15   2       90.43     -101.92    128.23 o
  -5  16   2      463.37      563.88    104.56 o
  -4  16   2       24.52      -54.73     58.79 o
  -3  16   2      143.06       71.80    138.10 o
  -2  16   2      345.14      301.44    152.30 o
  -1  16   2      103.69     -104.95    104.95 o
   0  16   2      208.22     -119.95    119.95 o
   1  16   2       67.06      103.37    122.31 o
   2  16   2      385.42      382.13    142.83 o
   3  16   2       77.96       51.41     88.54 o
   4  16   2       57.51      -31.93     83.60 o
   5  16   2       92.41      149.69     98.54 o
  -3  17   2       19.09      200.44    153.88 o
  -2  17   2     1330.03      927.21    196.49 o
  -1  17   2       46.39      -14.99    132.57 o
   0  17   2     1715.16     1841.80    232.79 o
   1  17   2       77.98      154.67    131.78 o
   2  17   2     1038.91     1051.10    183.07 o
  -3 -18   3      475.13      380.12    204.78 o
  -2 -18   3      716.19      823.70    136.51 o
  -1 -18   3      238.50      411.92    157.03 o
   0 -18   3       66.92      174.39    144.41 o
   1 -18   3      231.63      137.31    138.88 o
   2 -18   3        1.48      -20.13     54.76 o
   3 -18   3       10.52      -38.92     65.07 o
   4 -18   3        0.06      -63.69     66.84 o
  -5 -17   3     2077.36     2341.75    198.23 o
  -4 -17   3      400.33      283.38    100.25 o
  -3 -17   3     1623.35     1658.10    401.27 o
  -2 -17   3      338.97      294.34    140.46 o
  -1 -17   3      954.34      943.78    183.07 o
   0 -17   3      156.07      434.80    157.03 o
   1 -17   3        6.43      -74.18    116.79 o
   2 -17   3       27.98      100.23     65.71 o
   3 -17   3       58.00       27.04    133.76 o
   4 -17   3        0.77      103.32    162.95 o
   5 -17   3       65.86       60.76     82.07 o
   6 -17   3      531.05      710.99    134.94 o
  -6 -16   3     2196.75     2426.25    189.43 o
  -5 -16   3      213.75      442.73    104.94 o
  -4 -16   3      539.69      592.31    115.10 o
  -3 -16   3      156.26      221.93     90.43 o
  -2 -16   3     1995.46     1835.48    209.12 o
  -1 -16   3        4.71      -94.69     94.69 o
   0 -16   3      189.08      272.24    137.31 o
   1 -16   3      196.64      194.37    150.72 o
   2 -16   3       11.89       54.00     61.11 o
   3 -16   3        8.80     -106.80    125.47 o
   4 -16   3       42.53      -54.91     54.91 o
   5 -16   3       10.75      111.98     72.66 o
   6 -16   3      318.07      121.52     93.12 o
   7 -16   3      453.21      400.08    116.00 o
  -7 -15   3     1229.42     1279.55    156.24 o
  -6 -15   3      177.72      141.75     86.73 o
  -5 -15   3     2390.41     2389.36    179.55 o
  -4 -15   3      237.51      249.17    109.69 o
  -3 -15   3      989.19     1114.40    130.85 o
  -2 -15   3       13.28      -39.46     93.12 o
  -1 -15   3       49.41       65.50    104.95 o
   0 -15   3        7.56      -78.39    102.19 o
   1 -15   3      274.31      305.14     62.23 o
   2 -15   3       10.12      -13.23     51.28 o
   3 -15   3       98.61      116.94     86.41 o
   4 -15   3       73.87       33.93     64.09 o
   5 -15   3       51.04       -1.30     65.89 o
   6 -15   3      410.62      367.02     78.58 o
   7 -15   3      258.12      241.81     73.24 o
   8 -15   3      240.59      408.26     87.87 o
  -8 -14   3      375.38      480.82     98.55 o
  -7 -14   3       14.50        5.28     70.22 o
  -6 -14   3     1877.40     2008.73    160.23 o
  -5 -14   3       43.51      144.49    108.11 o
  -4 -14   3      456.69      613.21    149.54 o
  -3 -14   3       56.27      184.65    100.22 o
  -2 -14   3      734.44      736.25    137.31 o
  -1 -14   3      159.02      148.35    108.90 o
   0 -14   3       39.97       44.46     56.82 o
   1 -14   3       18.43       33.77     52.79 o
   2 -14   3       29.90       37.50     53.24 o
   3 -14   3      302.56      257.89     69.78 o
   4 -14   3       32.25      102.51     49.49 o
   5 -14   3      420.64      509.34    108.33 o
   6 -14   3      343.25      361.05     76.91 o
   7 -14   3      192.10      162.14     73.78 o
   8 -14   3      212.09      159.17     72.51 o
   9 -14   3        1.90        6.26     65.42 o
  -9 -13   3      388.72      370.81    153.48 o
  -8 -13   3      919.23     1070.87    117.16 o
  -7 -13   3      294.97      286.39     80.76 o
  -6 -13   3     1125.98     1239.77    121.47 o
  -5 -13   3       99.63       40.72     69.23 o
  -4 -13   3     1210.33     1404.93    128.75 o
  -3 -13   3      461.20      412.71    114.42 o
  -2 -13   3      398.50      434.01    120.73 o
  -1 -13   3        1.13       -2.60     38.60 o
   0 -13   3       59.97       42.02     46.15 o
   1 -13   3      440.85      338.11     67.13 o
   2 -13   3       97.66      112.63     59.07 o
   3 -13   3       72.57      149.22     49.80 o
   4 -13   3       86.04       46.64     72.56 o
   5 -13   3       69.27       49.01     49.20 o
   6 -13   3      157.43      155.25     62.46 o
   7 -13   3      658.79      606.83     89.23 o
   8 -13   3       37.96       15.41     58.82 o
   9 -13   3      797.07      979.11    112.20 o
 -10 -12   3      340.80      305.75     87.59 o
  -9 -12   3     1191.65     1236.10    146.78 o
  -8 -12   3        1.91       40.02     57.15 o
  -7 -12   3     1257.78     1288.31    118.55 o
  -6 -12   3      525.66      640.14     88.57 o
  -5 -12   3     5753.99     5733.36    228.12 o
  -4 -12   3      667.34      747.36    117.97 o
  -3 -12   3     1031.85     1166.31    143.62 o
  -2 -12   3      176.06      183.86     96.27 o
  -1 -12   3       87.46       60.52     38.50 o
   0 -12   3        7.53      -40.68     40.68 o
   1 -12   3       73.01       19.47     54.07 o
   2 -12   3       40.35       50.41     42.40 o
   3 -12   3      781.95      946.71     99.83 o
   4 -12   3      642.11      593.07     69.82 o
   5 -12   3     2457.46     2466.81    143.77 o
   6 -12   3     1044.88     1083.22     81.97 o
   7 -12   3      649.99      612.58    121.32 o
   8 -12   3      482.26      430.73     63.85 o
   9 -12   3      196.59      140.17     54.70 o
  10 -12   3     1680.06     1693.50    117.72 o
 -10 -11   3     1941.08     1989.37    379.17 o
  -9 -11   3       10.00       -8.29     55.64 o
  -8 -11   3     1069.04     1232.04    121.52 o
  -7 -11   3      112.28      198.34     62.00 o
  -6 -11   3     1057.07     1122.28    183.62 o
  -5 -11   3      570.70      726.97     97.46 o
  -4 -11   3      466.09      311.70    160.19 o
  -3 -11   3      560.75      545.28    103.37 o
  -2 -11   3      665.65      597.36    111.27 o
  -1 -11   3       26.47       29.32     35.21 o
   0 -11   3      262.00      225.63     67.13 o
   1 -11   3       35.64        1.20     34.14 o
   2 -11   3      346.58      297.19     48.80 o
   3 -11   3      697.92      808.67     69.82 o
   4 -11   3       35.06       15.33     36.66 o
   5 -11   3     1131.35     1210.43     73.80 o
   6 -11   3      876.34      935.72     77.86 o
   7 -11   3      783.05      853.14     76.80 o
   8 -11   3      990.77     1117.21    131.09 o
   9 -11   3      658.49      768.94     78.71 o
  10 -11   3      508.99      491.38     71.75 o
  11 -11   3     1106.54     1260.27    102.65 o
 -11 -10   3     1409.24     1476.48    129.03 o
 -10 -10   3       56.93       36.69     74.57 o
  -9 -10   3     1878.14     2052.38    203.59 o
  -8 -10   3      638.52      670.97     81.27 o
  -7 -10   3      730.86      774.51     63.98 o
  -6 -10   3       27.63       38.98     61.82 o
  -5 -10   3      833.49      967.58     72.79 o
  -4 -10   3       19.16       16.50     53.41 o
  -3 -10   3       53.63       83.65     67.07 o
  -2 -10   3       15.91      -18.21     18.21 o
  -1 -10   3     1726.21     1712.94     78.81 o
   0 -10   3        0.39       -6.01     25.54 o
   1 -10   3      142.87      164.11     30.12 o
   2 -10   3       33.20       -6.26     28.72 o
   3 -10   3       34.53       44.40     31.91 o
   4 -10   3      290.76      312.16     50.23 o
   5 -10   3       30.99       26.45     36.36 o
   6 -10   3      208.52      234.62     47.34 o
   7 -10   3      765.06      828.25    144.22 o
   8 -10   3       58.82       78.04     45.96 o
   9 -10   3     1154.95     1106.43     88.06 o
  10 -10   3     2188.98     2398.51    128.62 o
  11 -10   3      536.78      528.88    131.17 o
 -11  -9   3      395.86      395.11    136.12 o
 -10  -9   3     2792.65     3165.46    157.54 o
  -9  -9   3      752.57      885.95    119.95 o
  -8  -9   3      334.23      291.84     59.20 o
  -7  -9   3      847.80      865.88     63.75 o
  -6  -9   3     2839.01     2899.99    106.48 o
  -5  -9   3     1103.84     1099.93     75.68 o
  -4  -9   3      937.25      924.58     85.15 o
  -3  -9   3       13.91       -8.68     48.14 o
  -2  -9   3      178.75      152.42     24.20 o
  -1  -9   3      569.03      714.14    103.23 o
   0  -9   3      240.70      236.71     26.83 o
   1  -9   3      817.33      907.92     56.15 o
   2  -9   3        9.97       11.24     27.79 o
   3  -9   3        6.77       -3.66     25.95 o
   4  -9   3        1.21      -29.12     29.12 o
   5  -9   3        3.19      -31.69     31.69 o
   6  -9   3     2405.35     2379.48     94.04 o
   7  -9   3       71.80       47.31     45.75 o
   8  -9   3       93.10      203.83     50.60 o
   9  -9   3      162.07      127.34     47.81 o
  10  -9   3     2082.27     1979.56    113.89 o
  11  -9   3     1334.14     1445.05    103.07 o
 -12  -8   3     1390.16     1416.52    127.24 o
 -11  -8   3      861.91      891.12     98.68 o
 -10  -8   3     2093.92     2146.40    176.37 o
  -9  -8   3      452.33      437.42     65.47 o
  -8  -8   3     1272.25     1271.88     69.93 o
  -7  -8   3     1651.64     1563.51     76.00 o
  -6  -8   3     2604.56     2404.36     88.90 o
  -5  -8   3     3854.55     3847.76    123.88 o
  -4  -8   3        0.84      -13.74     39.75 o
  -3  -8   3        1.37       45.44     28.58 o
  -2  -8   3     1069.02     1146.37    189.78 o
  -1  -8   3     2497.70     2590.18     72.34 o
   0  -8   3       81.89       35.72     19.65 o
   1  -8   3      745.81      844.93     43.79 o
   2  -8   3      381.17      338.41     33.52 o
   3  -8   3       97.90      127.14     29.50 o
   4  -8   3      819.61      801.60     60.07 o
   5  -8   3     2589.49     2639.26     86.85 o
   6  -8   3       45.08       80.46     38.12 o
   7  -8   3     3958.56     3888.42    186.66 o
   8  -8   3      181.15      193.55     50.20 o
   9  -8   3     1235.07     1395.63     90.67 o
  10  -8   3      112.26      120.17     48.51 o
  11  -8   3     2470.09     2368.31    126.72 o
  12  -8   3      145.61      276.32     91.54 o
 -12  -7   3       70.81       35.83    114.03 o
 -11  -7   3     3779.64     3511.95    172.66 o
 -10  -7   3      369.48      430.68     69.47 o
  -9  -7   3     2766.04     2955.12    136.49 o
  -8  -7   3       41.65       67.36     34.47 o
  -7  -7   3     3300.29     3426.32    113.83 o
  -6  -7   3     3253.19     3308.28    134.92 o
  -5  -7   3     5194.17     5334.86    110.20 o
  -4  -7   3     2052.87     2062.19    104.85 o
  -3  -7   3        2.50       11.61     20.99 o
  -2  -7   3     3869.88     4026.86    107.88 o
  -1  -7   3      397.39      412.92     26.60 o
   0  -7   3      311.88      369.33     27.62 o
   1  -7   3      304.81      376.02     29.75 o
   2  -7   3     4126.79     4272.66     96.22 o
   3  -7   3      541.83      726.84     45.12 o
   4  -7   3     1815.47     1823.11     67.72 o
   5  -7   3      442.62      493.28     54.10 o
   6  -7   3     9538.59    10475.90    201.83 o
   7  -7   3      228.35      306.69     67.45 o
   8  -7   3     1494.94     1548.55     89.28 o
   9  -7   3      270.18      323.13     52.81 o
  10  -7   3     6789.38     6796.91    187.60 o
  11  -7   3      118.54       62.58     55.42 o
  12  -7   3     2551.65     2573.24    152.44 o
 -12  -6   3     2377.70     2449.80    149.14 o
 -11  -6   3        1.59       51.07     54.32 o
 -10  -6   3     6056.30     6093.39    268.80 o
  -9  -6   3       73.99       98.74     37.14 o
  -8  -6   3     2422.98     2455.90    101.78 o
  -7  -6   3        0.22       55.50     30.35 o
  -6  -6   3     7869.46     8458.34    156.99 o
  -5  -6   3     2196.65     2316.71     86.90 o
  -4  -6   3     1158.80     1105.07     43.56 o
  -3  -6   3     3396.72     3756.65     88.80 o
  -2  -6   3     1739.01     1722.68     59.41 o
  -1  -6   3     1523.35     1506.95     42.04 o
   0  -6   3       61.98       60.15     17.51 o
   1  -6   3      572.47      583.69     33.23 o
   2  -6   3      189.88      205.67     25.59 o
   3  -6   3     4781.90     4929.91    105.52 o
   4  -6   3       95.27       80.21     26.02 o
   5  -6   3     6824.58     6990.79    143.04 o
   6  -6   3     2577.44     2608.96     84.11 o
   7  -6   3     2500.77     2423.01    114.84 o
   8  -6   3      822.27      892.89     68.87 o
   9  -6   3     2175.17     2303.89     98.31 o
  10  -6   3      756.27      788.70     69.95 o
  11  -6   3     3437.84     3258.57    154.67 o
  12  -6   3      508.74      523.37    140.07 o
 -12  -5   3      354.64      388.67     61.31 o
 -11  -5   3     3750.16     3827.01    136.24 o
 -10  -5   3      151.27      230.60     71.65 o
  -9  -5   3     3247.93     3313.04    131.76 o
  -8  -5   3      196.46      197.26     38.56 o
  -7  -5   3     2595.20     2515.16     85.23 o
  -6  -5   3      207.53      294.61     38.50 o
  -5  -5   3     9992.86     9874.83    172.93 o
  -4  -5   3      406.32      465.23     30.18 o
  -3  -5   3     1558.97     1571.51     55.34 o
  -2  -5   3      153.84      179.16     22.14 o
  -1  -5   3     1905.34     1866.41     46.31 o
   0  -5   3       31.08       36.13     16.24 o
   1  -5   3      794.93      841.90     37.51 o
   2  -5   3       60.53       62.30     19.44 o
   3  -5   3      333.18      329.02     29.80 o
   4  -5   3       24.87       38.38     21.99 o
   5  -5   3     5897.19     5773.74    120.92 o
   6  -5   3      956.78      937.67     52.39 o
   7  -5   3     2670.15     2614.78     95.65 o
   8  -5   3      252.29      172.58     41.68 o
   9  -5   3     1031.19     1013.31     72.49 o
  10  -5   3     2233.80     2192.67    118.04 o
  11  -5   3     1850.03     1732.66    122.47 o
  12  -5   3      953.03     1264.70    218.19 o
 -12  -4   3     1012.41     1209.59     90.14 o
 -11  -4   3     1067.65     1080.55     80.23 o
 -10  -4   3     2713.79     2883.59    138.53 o
  -9  -4   3      132.05      116.36     39.16 o
  -8  -4   3     3051.92     3171.60    106.11 o
  -7  -4   3     1966.77     1961.94     75.86 o
  -6  -4   3     6120.48     6341.01    109.27 o
  -5  -4   3      855.88      829.30     32.90 o
  -4  -4   3     3367.08     3065.18     59.88 o
  -3  -4   3      683.22      749.67     22.45 o
  -2  -4   3     3201.71     3349.99     63.88 o
  -1  -4   3     7340.24     7532.43    123.75 o
   0  -4   3       33.68       43.57     17.82 o
   1  -4   3     8480.99     8514.10    144.53 o
   2  -4   3     3569.85     3829.83     94.36 o
   3  -4   3     1083.47     1205.97     44.62 o
   4  -4   3     2845.86     2697.04     69.38 o
   5  -4   3       99.23      204.13     43.55 o
   6  -4   3     4510.60     4730.27    105.11 o
   7  -4   3        0.65       -6.96     36.79 o
   8  -4   3     4336.02     4260.68    160.46 o
   9  -4   3      935.51      993.73     84.86 o
  10  -4   3     1402.36     1397.54    100.43 o
  11  -4   3      827.14      759.21     82.85 o
  12  -4   3     1346.64     1241.76    107.65 o
 -13  -3   3      102.62      116.12     54.10 o
 -12  -3   3     1478.74     1458.30    119.03 o
 -11  -3   3      560.29      509.78    107.13 o
 -10  -3   3      613.85      676.97     63.89 o
  -9  -3   3     1161.56     1154.46    154.00 o
  -8  -3   3     2989.99     3014.46    178.92 o
  -7  -3   3     1358.94     1566.56     63.49 o
  -6  -3   3      239.29      270.85     24.56 o
  -5  -3   3     6356.31     6682.71    112.32 o
  -4  -3   3       77.90       85.85     11.05 o
  -3  -3   3      853.98      958.64     30.16 o
  -2  -3   3    15591.87    16909.67    225.80 o
  -1  -3   3     2321.38     2379.81     48.48 o
   0  -3   3       12.62        3.79     14.16 o
   1  -3   3     1114.07     1200.29     42.12 o
   2  -3   3    16067.69    16398.29    251.91 o
   3  -3   3      166.89      219.91     22.63 o
   4  -3   3        1.38       10.03     17.21 o
   5  -3   3     7275.56     7609.75    158.07 o
   6  -3   3      696.27      726.70     40.45 o
   7  -3   3     5041.13     5239.92    129.97 o
   8  -3   3       16.46       98.05     34.90 o
   9  -3   3     1626.16     1758.26    213.06 o
  10  -3   3      241.72      268.70     69.05 o
  11  -3   3     2956.57     2893.18    277.77 o
  12  -3   3       37.64       39.28    138.10 o
  13  -3   3      598.27      577.52     84.37 o
 -13  -2   3     1170.86     1209.81     99.40 o
 -12  -2   3      118.99       97.04     52.25 o
 -11  -2   3     4703.03     4914.03    161.94 o
 -10  -2   3      216.08      212.13     82.62 o
  -9  -2   3     1943.99     1903.73     90.68 o
  -8  -2   3      663.85      785.45     62.62 o
  -7  -2   3     4874.66     4952.14    111.38 o
  -6  -2   3      265.22      301.36     37.11 o
  -5  -2   3     1150.69      950.77     42.41 o
  -4  -2   3     1272.53     1214.24     35.73 o
  -3  -2   3       34.28       27.14     12.96 o
  -2  -2   3      168.95      232.66     17.50 o
  -1  -2   3      518.47      589.99     22.90 o
   0  -2   3      129.71      151.99     14.86 o
   1  -2   3      799.35      858.91     30.17 o
   2  -2   3      320.54      239.24     25.40 o
   3  -2   3       46.24       58.76     16.87 o
   4  -2   3       22.39       33.55     17.69 o
   5  -2   3      304.96      307.96     38.74 o
   6  -2   3     1433.47     1324.09     68.90 o
   7  -2   3      927.30      996.62     53.74 o
   8  -2   3     7253.83     7061.79    199.38 o
   9  -2   3       24.08      129.33     46.29 o
  10  -2   3     1912.21     2018.35    144.41 o
  11  -2   3      119.28      270.81     56.69 o
  12  -2   3     3246.63     3257.77    145.73 o
  13  -2   3        0.55       -1.05     53.66 o
 -13  -1   3        8.04       -5.47     49.23 o
 -12  -1   3     3694.25     3488.09    274.30 o
 -11  -1   3      199.10      166.83     51.13 o
 -10  -1   3     2901.42     2729.48    114.71 o
  -9  -1   3      635.24      564.74     61.45 o
  -8  -1   3     8761.52     8755.00    177.69 o
  -7  -1   3      106.36      103.20     28.90 o
  -6  -1   3     3194.50     2973.87     78.16 o
  -5  -1   3        1.53        3.86     16.53 o
  -4  -1   3      193.92      159.32     18.99 o
  -3  -1   3     1676.02     1814.33     41.27 o
  -2  -1   3     2673.22     2785.02     55.10 o
  -1  -1   3      761.33      728.95     28.49 o
   0  -1   3      245.02      213.81     22.70 o
   1  -1   3      198.05      177.89     15.91 o
   2  -1   3     2510.23     2492.19     63.87 o
   3  -1   3     5055.23     5244.90    105.74 o
   4  -1   3      171.66      124.09     23.46 o
   5  -1   3      765.33      751.05     32.64 o
   6  -1   3     2107.34     1927.32     70.42 o
   7  -1   3     4204.20     4122.07    144.64 o
   8  -1   3     3285.95     3279.95    113.08 o
   9  -1   3     2164.09     2385.54    172.80 o
  10  -1   3      327.65      275.37     56.82 o
  11  -1   3     5014.04     5078.21    207.93 o
  12  -1   3      113.85      151.32     51.75 o
  13  -1   3     1003.45     1087.26    108.50 o
 -13   0   3      473.26      480.08     93.12 o
 -12   0   3      511.47      499.50     78.12 o
 -11   0   3     2299.40     2108.78    138.88 o
 -10   0   3       97.51       95.41     55.97 o
  -9   0   3     1911.65     1821.28    140.43 o
  -8   0   3      477.76      469.02     47.27 o
  -7   0   3    10056.17    10236.00    194.16 o
  -6   0   3      198.64      227.05     26.76 o
  -5   0   3     2744.38     2674.48     58.47 o
  -4   0   3       31.90       28.03     15.81 o
  -3   0   3       32.88       39.13     15.68 o
  -2   0   3     2035.73     1941.40     43.63 o
  -1   0   3      588.12      627.97     29.68 o
   0   0   3      217.67      205.76     18.96 o
   1   0   3       89.50      137.92     17.60 o
   2   0   3     1530.16     1509.82     68.57 o
   3   0   3     1576.98     1441.61     42.98 o
   4   0   3      391.04      387.04     27.80 o
   5   0   3     3751.50     3651.66     77.41 o
   6   0   3     2815.50     2923.00    101.63 o
   7   0   3     7930.47     7727.16    179.24 o
   8   0   3     2461.75     2427.61    144.96 o
   9   0   3     1819.01     1802.06     87.31 o
  10   0   3     1307.04     1207.73    100.71 o
  11   0   3     1771.21     1734.90    168.80 o
  12   0   3      755.27      690.37    175.18 o
  13   0   3      363.36      335.89     66.71 o
 -13   1   3      949.33      819.58     95.42 o
 -12   1   3      493.39      479.52     75.76 o
 -11   1   3     3390.18     3245.42    135.48 o
 -10   1   3     1589.19     1393.50     93.20 o
  -9   1   3     2129.25     1943.09     83.22 o
  -8   1   3     3650.75     3678.51    106.99 o
  -7   1   3     1602.67     1602.39     73.48 o
  -6   1   3     7358.94     7328.06    120.00 o
  -5   1   3     2122.59     2081.56     66.56 o
  -4   1   3     7192.86     7462.48    113.90 o
  -3   1   3      398.98      476.96     25.84 o
  -2   1   3    18795.98    19670.52    276.04 o
  -1   1   3     5331.09     5043.93     81.83 o
   0   1   3        4.06       37.33     14.86 o
   1   1   3     1968.78     1982.29     52.61 o
   2   1   3    28726.20    29616.30   1092.93 o
   3   1   3     7134.42     7327.73    373.25 o
   4   1   3    19345.07    17841.91    744.93 o
   5   1   3      208.63      254.10    122.31 o
   6   1   3     6902.47     6945.04    123.37 o
   7   1   3     1580.54     1681.12     91.66 o
   8   1   3     4533.97     4173.06    433.22 o
   9   1   3      227.88      270.90     43.39 o
  10   1   3     3224.38     3533.72    163.88 o
  11   1   3      265.29      364.73     65.06 o
  12   1   3     1480.81     1407.51    246.99 o
  13   1   3       11.75      -97.34    140.86 o
 -13   2   3       36.16       38.12     55.17 o
 -12   2   3     1221.03     1189.40    115.61 o
 -11   2   3      708.54      746.83    123.89 o
 -10   2   3     1991.85     2013.06     94.10 o
  -9   2   3     1087.44     1073.52     72.65 o
  -8   2   3     2218.91     2282.65     86.79 o
  -7   2   3     3975.87     3816.98    129.81 o
  -6   2   3     1181.58     1058.97     70.52 o
  -5   2   3     1670.99     1497.70     61.52 o
  -4   2   3     5183.12     5138.57     95.44 o
  -3   2   3     4317.83     4200.62     81.20 o
  -2   2   3      755.60      913.23     76.77 o
  -1   2   3       10.96       57.52     26.20 o
   0   2   3      571.95      596.90     29.95 o
   1   2   3     7562.70     7584.60    146.81 o
   2   2   3      399.53      404.82     91.54 o
   3   2   3     1230.52     1103.97    147.56 o
   4   2   3      457.24      635.24    127.84 o
   5   2   3     6399.98     6062.78    374.83 o
   6   2   3      189.31      186.23    147.56 o
   7   2   3     5835.19     5701.29    126.91 o
   8   2   3      123.64      132.09     86.23 o
   9   2   3      855.00      873.25     99.58 o
  10   2   3       66.52       32.46    183.86 o
  11   2   3     2918.25     2835.11    148.51 o
  12   2   3       46.23       17.63     55.92 o
 -13   3   3      629.82      513.61     85.35 o
 -12   3   3      312.37      248.10     65.14 o
 -11   3   3     1533.31     1395.81    112.05 o
 -10   3   3     1203.13     1144.18     78.77 o
  -9   3   3       26.89      -24.22     36.09 o
  -8   3   3        7.45       22.50     34.37 o
  -7   3   3     1339.11     1380.43     67.61 o
  -6   3   3      614.26      564.93     39.83 o
  -5   3   3     3286.56     3451.73    131.69 o
  -4   3   3       46.65       36.30     20.78 o
  -3   3   3      373.74      392.88     30.38 o
  -2   3   3     1484.08     1492.53     59.80 o
  -1   3   3    21912.05    21000.62    290.23 o
   0   3   3       80.47       53.06     20.50 o
   1   3   3    14721.65    15029.07    275.44 o
   2   3   3      254.49      381.14     88.38 o
   3   3   3     2128.86     2043.02    195.70 o
   4   3   3      633.34      445.85    120.73 o
   5   3   3     4401.44     4185.47    315.65 o
   6   3   3     1696.00     1327.29    221.74 o
   7   3   3      364.63      673.12    213.06 o
   8   3   3     1069.58      984.59    103.37 o
   9   3   3       15.02      -25.25    180.71 o
  10   3   3     2664.37     2781.98    261.59 o
  11   3   3        9.78        1.23     45.60 o
  12   3   3     1070.49     1123.31    238.71 o
 -12   4   3     1869.52     1938.02    137.26 o
 -11   4   3       10.68       19.54     42.80 o
 -10   4   3     1245.98     1205.78    104.53 o
  -9   4   3      834.24      811.26     69.23 o
  -8   4   3      438.77      498.96     51.01 o
  -7   4   3      608.43      655.78     52.77 o
  -6   4   3      286.09      240.31     34.45 o
  -5   4   3      880.56      974.87     53.53 o
  -4   4   3        2.14       22.11     21.36 o
  -3   4   3        1.26       -1.88     19.63 o
  -2   4   3      232.45      241.67     24.95 o
  -1   4   3        9.67       21.50     16.19 o
   0   4   3     2403.11     2311.46     70.57 o
   1   4   3       75.51       79.04     20.23 o
   2   4   3        1.56       92.33     65.50 o
   3   4   3       62.91      146.78     90.75 o
   4   4   3     1484.13     1358.07    180.71 o
   5   4   3      271.61      195.70    117.58 o
   6   4   3      301.64      108.11    150.72 o
   7   4   3     2081.93     1883.62    277.77 o
   8   4   3        1.40     -157.82    157.82 o
   9   4   3      907.92      940.33     63.27 o
  10   4   3      132.46      109.37     43.90 o
  11   4   3     2762.44     2978.88    142.88 o
  12   4   3      293.96      261.30     63.53 o
 -12   5   3      441.80      540.34     84.30 o
 -11   5   3     2288.35     2221.98    117.84 o
 -10   5   3       28.49       10.59     40.15 o
  -9   5   3      437.76      451.72     75.04 o
  -8   5   3       21.99      -11.37     50.23 o
  -7   5   3     1158.17     1193.18    102.86 o
  -6   5   3       34.50       19.61     38.73 o
  -5   5   3     2204.31     2370.97     77.79 o
  -4   5   3      281.83      319.46     34.55 o
  -3   5   3     2905.15     3317.04     86.22 o
  -2   5   3      149.04      206.71     25.18 o
  -1   5   3     4521.94     4798.96     94.42 o
   0   5   3       60.95       74.58     26.01 o
   1   5   3    10848.64    10476.59    259.91 o
   2   5   3      553.98      621.43     53.47 o
   3   5   3     3214.87     3840.63    261.20 o
   4   5   3      592.51      579.21    141.25 o
   5   5   3     2134.45     2093.52    255.67 o
   6   5   3      477.93      568.16    175.97 o
   7   5   3     1125.22     1105.55    232.79 o
   8   5   3     1297.33     1034.53    260.41 o
   9   5   3       44.98      -20.52    188.60 o
  10   5   3      746.22      957.96    159.01 o
  11   5   3     1441.99     1719.08    319.20 o
  12   5   3     1075.73     1235.21    108.90 o
 -12   6   3     1360.75     1137.34    123.56 o
 -11   6   3     3004.35     2891.39    127.05 o
 -10   6   3      483.40      504.43     65.26 o
  -9   6   3       29.54       33.92     41.53 o
  -8   6   3     1556.57     1505.60     82.70 o
  -7   6   3      244.67      249.87     58.80 o
  -6   6   3     1357.94     1382.18     71.61 o
  -5   6   3      661.46      648.68     49.92 o
  -4   6   3     1613.36     1755.08     67.06 o
  -3   6   3     4844.19     5436.54    157.41 o
  -2   6   3     5089.31     5119.97    115.95 o
  -1   6   3      160.80      169.92     24.11 o
   0   6   3     1646.72     1557.21    109.43 o
   1   6   3       22.73       44.35     25.71 o
   2   6   3     3834.28     3738.40     93.13 o
   3   6   3     1621.38     1919.92    205.17 o
   4   6   3     5859.27     6481.80    385.88 o
   5   6   3      318.35      344.84    154.67 o
   6   6   3     2956.13     2802.94    318.80 o
   7   6   3      346.14      348.79    199.65 o
   8   6   3     2260.40     2310.53    324.33 o
   9   6   3       69.67       85.22    190.18 o
  10   6   3     2842.62     2965.50    409.55 o
  11   6   3      177.15      170.68    127.44 o
  12   6   3     1874.72     2097.67    122.77 o
 -12   7   3     1395.64     1385.97    105.66 o
 -11   7   3      586.12      685.74     87.98 o
 -10   7   3     1443.12     1435.15     97.64 o
  -9   7   3      590.11      632.59     68.78 o
  -8   7   3      867.49      863.30     72.10 o
  -7   7   3      677.91      635.11     88.32 o
  -6   7   3      258.76      292.32     46.49 o
  -5   7   3     2762.75     2980.87     94.37 o
  -4   7   3       34.50       21.64     27.70 o
  -3   7   3      527.92      627.01     44.48 o
  -2   7   3       31.06      -11.61     22.49 o
  -1   7   3      864.67      882.96     42.69 o
   0   7   3      880.89      872.60     52.60 o
   1   7   3     8491.79     9311.48    201.93 o
   2   7   3      473.06      623.72     42.19 o
   3   7   3     2570.36     2812.51     61.64 o
   4   7   3       30.94      -26.04    100.22 o
   5   7   3     6666.77     7588.93    481.36 o
   6   7   3       85.78       59.18    151.51 o
   7   7   3     3785.88     3482.37    378.78 o
   8   7   3      221.38       17.36    183.07 o
   9   7   3     3056.11     3093.33    395.35 o
  10   7   3      230.33      130.20    218.59 o
  11   7   3     3403.86     4277.01    520.03 o
 -11   8   3     1903.84     2109.24    124.05 o
 -10   8   3        7.79       -8.19     44.61 o
  -9   8   3      514.26      618.92     69.74 o
  -8   8   3     1285.54     1199.27     78.65 o
  -7   8   3      966.62      918.98     91.24 o
  -6   8   3      385.07      414.51     52.29 o
  -5   8   3     4027.47     3947.73    112.79 o
  -4   8   3      148.98       96.64     33.99 o
  -3   8   3       80.19       77.84     38.53 o
  -2   8   3      746.10      812.97     46.95 o
  -1   8   3      298.10      333.19     36.79 o
   0   8   3     1517.77     1481.24    105.72 o
   1   8   3      930.60      972.96     88.32 o
   2   8   3     2691.26     2791.43    183.28 o
   3   8   3     1953.67     2134.08    115.95 o
   4   8   3     5433.47     5525.04    228.05 o
   5   8   3     2605.80     2539.37    293.55 o
   6   8   3     3443.96     4026.86    404.82 o
   7   8   3      227.39      168.08    184.65 o
   8   8   3     4450.98     3632.30    407.97 o
   9   8   3       61.37       -4.73    194.91 o
  10   8   3     2496.30     2071.43    362.99 o
  11   8   3        1.25      187.02    237.52 o
 -11   9   3       11.11       21.25     49.94 o
 -10   9   3     1180.45     1170.24     95.14 o
  -9   9   3       39.86       36.70     48.82 o
  -8   9   3     2079.87     2243.67    152.19 o
  -7   9   3      203.14      172.21     49.19 o
  -6   9   3     2343.47     2382.39    113.44 o
  -5   9   3      156.21      115.95     51.60 o
  -4   9   3     3087.79     2861.59    112.87 o
  -3   9   3      127.80      215.95     69.81 o
  -2   9   3     2498.47     2392.49     92.28 o
  -1   9   3       67.81      129.07     35.20 o
   0   9   3     2394.94     2331.05    239.89 o
   1   9   3      757.13      634.26     84.74 o
   2   9   3     3692.99     3829.59    164.94 o
   3   9   3     2469.32     2269.19    125.14 o
   4   9   3     4867.00     4860.05    174.40 o
   5   9   3     6605.55     6888.19    488.46 o
   6   9   3     1334.30     1307.56    257.25 o
   7   9   3     2926.23     3044.41    377.99 o
   8   9   3      311.26      235.95    204.38 o
   9   9   3     1847.68     1859.16    336.95 o
  10   9   3      538.38      183.86    235.16 o
 -10  10   3      228.35      321.99     82.53 o
  -9  10   3      906.40     1057.98    102.12 o
  -8  10   3      538.49      674.26    138.10 o
  -7  10   3      377.59      327.66     69.32 o
  -6  10   3       79.22      -11.33     48.88 o
  -5  10   3     1984.20     1928.99    106.37 o
  -4  10   3       23.87       51.64     45.74 o
  -3  10   3      114.17      119.83     65.26 o
  -2  10   3        3.17      -15.15     46.58 o
  -1  10   3      281.38      399.84     58.44 o
   0  10   3      691.57      590.55     89.50 o
   1  10   3      970.93      874.32    100.87 o
   2  10   3      181.28       33.17     67.24 o
   3  10   3      913.71      910.60    117.97 o
   4  10   3      461.52      399.92     73.67 o
   5  10   3     2199.21     2182.58    115.47 o
   6  10   3      580.67      332.22    182.29 o
   7  10   3     1090.58     1171.84    263.56 o
   8  10   3      930.74      821.47    251.73 o
   9  10   3      959.12     1009.28    288.82 o
  10  10   3      785.56     1117.39    301.44 o
 -10  11   3      726.17      738.11    104.37 o
  -9  11   3      467.02      493.12    111.66 o
  -8  11   3      837.34      793.62     98.78 o
  -7  11   3     1241.75     1235.28    122.71 o
  -6  11   3        0.86       19.60     56.14 o
  -5  11   3      360.48      399.93     61.54 o
  -4  11   3     1408.58     1441.56    114.05 o
  -3  11   3       85.13       51.14     56.94 o
  -2  11   3       23.26       26.18     72.20 o
  -1  11   3       40.68       -2.97     45.11 o
   0  11   3      449.72      354.41     88.62 o
   1  11   3       14.13       92.55     73.18 o
   2  11   3       47.06       89.04     74.85 o
   3  11   3      113.30       98.94     70.49 o
   4  11   3      557.86      638.23     87.64 o
   5  11   3      129.14      147.47     61.17 o
   6  11   3     1272.39     1508.96    105.80 o
   7  11   3       42.09       25.63     43.92 o
   8  11   3     2017.22     1636.63    323.54 o
   9  11   3      453.84       37.88    217.01 o
  -9  12   3      231.35      277.15     92.72 o
  -8  12   3      689.88      744.34     98.76 o
  -7  12   3      259.03      161.32     67.95 o
  -6  12   3       17.49       -6.40     56.19 o
  -5  12   3       66.50       21.23     45.23 o
  -4  12   3        8.35      -24.38     97.46 o
  -3  12   3      877.26      672.43     82.23 o
  -2  12   3       79.51      120.74     56.25 o
  -1  12   3        3.45      -33.43     42.29 o
   0  12   3      109.37       45.24     76.71 o
   1  12   3      642.85      675.46    103.34 o
   2  12   3        2.01      -35.77     69.43 o
   3  12   3      157.37      177.61     76.47 o
   4  12   3        3.40      -60.74     61.67 o
   5  12   3     1473.42     1490.27    121.40 o
   6  12   3        2.65      -42.86    115.21 o
   7  12   3     1940.08     2272.84    166.90 o
   8  12   3       59.09      -26.83    183.86 o
  -8  13   3      137.76       58.52     65.60 o
  -7  13   3      526.85      751.89    177.16 o
  -6  13   3      498.73      426.91    103.37 o
  -5  13   3       12.21       60.38     63.01 o
  -4  13   3      552.37      477.16     81.59 o
  -3  13   3       18.98      -48.13     48.13 o
  -2  13   3     1643.11     1593.03    105.25 o
  -1  13   3       41.89      222.53    118.37 o
   0  13   3      703.99      708.59    107.36 o
   1  13   3        6.01       24.26     71.62 o
   2  13   3     1381.99     1198.63    181.89 o
   3  13   3       48.96      137.33     91.93 o
   4  13   3     1103.46     1125.93    120.68 o
   5  13   3        7.22       18.15     69.87 o
   6  13   3     1650.88     1656.81    172.82 o
   7  13   3       36.88       20.52     69.20 o
   8  13   3      833.68      726.27    151.51 o
  -7  14   3       61.01       76.54     87.59 o
  -6  14   3      764.38      597.09    224.11 o
  -5  14   3      546.03      461.60     87.61 o
  -4  14   3        0.13      -51.28     51.28 o
  -3  14   3      220.55      163.65     62.13 o
  -2  14   3       16.55      -93.51    119.16 o
  -1  14   3      550.02      298.29    140.46 o
   0  14   3        6.96      -22.88    105.74 o
   1  14   3     1061.20     1041.25    126.84 o
   2  14   3       56.06      -24.06     73.28 o
   3  14   3      781.49      766.34    116.74 o
   4  14   3      266.78      240.81     89.10 o
   5  14   3      941.22     1059.98    125.92 o
   6  14   3      480.43      526.72    103.49 o
   7  14   3      872.12      837.72    113.75 o
  -6  15   3        1.81      -15.78     75.76 o
  -5  15   3       71.10      -27.29     67.30 o
  -4  15   3      114.49      154.67    116.79 o
  -3  15   3       77.17        4.37     55.65 o
  -2  15   3        0.13      132.57    127.84 o
  -1  15   3        0.17     -113.63    113.63 o
   0  15   3       98.53      -49.71    118.37 o
   1  15   3      172.75      163.35    121.52 o
   2  15   3       39.97       64.55     87.39 o
   3  15   3       69.28      -38.07     99.43 o
   4  15   3       11.06      -62.15     81.89 o
   5  15   3      419.14      210.93     98.79 o
  -5  16   3       69.42      -35.44     67.59 o
  -4  16   3      125.53      121.60     72.99 o
  -3  16   3       32.92       23.32     58.36 o
  -2  16   3      156.50      170.45    147.56 o
  -1  16   3        4.38      -81.28    123.89 o
   0  16   3      220.65      -52.08    123.10 o
   1  16   3        1.75      -97.85     97.85 o
   2  16   3       63.70      -99.43     99.43 o
   3  16   3       51.39      -82.04     82.04 o
   4  16   3      171.29      162.20    102.98 o
  -2  17   3      271.28      182.29    143.62 o
  -1  17   3      272.02       80.49    148.35 o
   0  17   3       59.03      -51.29    128.63 o
   1  17   3      206.56       89.96    141.25 o
  -1 -19   4      548.83      474.26    168.08 o
   0 -19   4     2370.43     2558.31    290.39 o
   1 -19   4      613.41      415.86    178.34 o
  -4 -18   4      104.67      255.77    157.82 o
  -3 -18   4     3263.54     3088.47    383.90 o
  -2 -18   4      137.73      138.10    135.73 o
  -1 -18   4     2804.96     3100.44    292.76 o
   0 -18   4      394.64      150.72    142.83 o
   1 -18   4     3745.25     3315.08    310.91 o
   2 -18   4      171.30      160.78    135.33 o
   3 -18   4     4176.59     4239.08    487.28 o
   4 -18   4     1166.67      991.24    218.59 o
  -5 -17   4        0.19       29.65     89.17 o
  -4 -17   4     4524.46     4712.53    606.83 o
  -3 -17   4       27.07       52.38    162.95 o
  -2 -17   4     5856.07     5756.60    349.58 o
  -1 -17   4        6.12       35.51    123.10 o
   0 -17   4     7018.51     6691.70    394.56 o
   1 -17   4       13.88      -14.89     55.33 o
   2 -17   4     5797.34     5865.72    221.26 o
   3 -17   4      889.01     1022.76    111.89 o
   4 -17   4     5002.27     5753.43    233.85 o
   5 -17   4      519.72      554.75    116.00 o
   6 -17   4     3045.16     2735.08    239.10 o
  -7 -16   4      757.76      936.99    134.67 o
  -6 -16   4      369.23      314.99    100.88 o
  -5 -16   4     3030.14     3463.84    214.82 o
  -4 -16   4      185.96      205.99     93.47 o
  -3 -16   4     4670.99     4610.01    292.76 o
  -2 -16   4      349.59      229.63    125.47 o
  -1 -16   4     4291.19     4289.63    293.55 o
   0 -16   4      324.92      250.69     99.43 o
   1 -16   4     5033.87     4705.86    181.72 o
   2 -16   4      492.81      420.70     98.24 o
   3 -16   4     5612.53     5365.85    213.78 o
   4 -16   4       63.18       73.02     70.29 o
   5 -16   4     5605.73     5629.84    359.84 o
   6 -16   4       11.93      121.52     88.38 o
   7 -16   4     1988.49     2232.30    194.91 o
  -8 -15   4      386.74      377.99    121.13 o
  -7 -15   4      128.53       64.03    111.27 o
  -6 -15   4      888.77      777.68    118.02 o
  -5 -15   4      795.68     1023.97    128.96 o
  -4 -15   4     1363.99     1356.44    230.42 o
  -3 -15   4      801.42      520.82    132.57 o
  -2 -15   4      499.51      430.86    124.68 o
  -1 -15   4      793.33      501.09    134.94 o
   0 -15   4     1997.84     1997.59    133.36 o
   1 -15   4     1329.47     1158.26     98.70 o
   2 -15   4      987.52      951.80    177.95 o
   3 -15   4      254.30      238.58     70.83 o
   4 -15   4     4447.11     4578.85    196.67 o
   5 -15   4      443.05      477.60     96.39 o
   6 -15   4     4883.64     5274.78    472.29 o
   7 -15   4       82.89       85.85     67.86 o
   8 -15   4     1350.88     1583.02    137.70 o
  -8 -14   4      236.94      191.58     87.09 o
  -7 -14   4        0.49       46.79     75.02 o
  -6 -14   4     1594.84     1331.55    135.08 o
  -5 -14   4        0.60      -51.97     65.52 o
  -4 -14   4      189.16      297.89     86.51 o
  -3 -14   4      108.81       53.66     89.17 o
  -2 -14   4        6.96      142.83    103.37 o
  -1 -14   4      419.41      500.28     59.36 o
   0 -14   4     1602.29     1632.29    104.35 o
   1 -14   4      899.22      977.58     94.69 o
   2 -14   4       68.94       78.29     62.34 o
   3 -14   4      250.66      267.80     68.89 o
   4 -14   4       14.26      -20.91     96.07 o
   5 -14   4      395.18      471.38     71.04 o
   6 -14   4     1294.11     1331.40    118.37 o
   7 -14   4      501.94      604.96     92.27 o
   8 -14   4       95.91      131.66    112.05 o
   9 -14   4      807.94      866.40    111.31 o
  -9 -13   4       24.87      -62.00     62.00 o
  -8 -13   4       12.42       86.20     69.43 o
  -7 -13   4      362.98      462.84     91.36 o
  -6 -13   4      216.15      284.75     80.04 o
  -5 -13   4     1589.00     1629.01    139.68 o
  -4 -13   4       60.20       54.25    107.71 o
  -3 -13   4      103.26        2.37     83.65 o
  -2 -13   4      449.40      391.40    120.73 o
  -1 -13   4      823.12      791.03     70.31 o
   0 -13   4      846.52      770.47     89.96 o
   1 -13   4     1305.22     1441.39    106.90 o
   2 -13   4      361.59      352.46     55.46 o
   3 -13   4       47.23       82.18     48.82 o
   4 -13   4       11.10       27.10     47.45 o
   5 -13   4     4289.58     4462.87    155.45 o
   6 -13   4        2.61      -45.79     45.79 o
   7 -13   4      899.70      887.64    100.06 o
   8 -13   4       56.89      -44.95     57.59 o
   9 -13   4      514.39      369.61     85.05 o
 -10 -12   4       37.45       61.80     76.94 o
  -9 -12   4       31.57       98.11     65.07 o
  -8 -12   4       13.51      -74.57     74.57 o
  -7 -12   4        7.53       20.89     58.60 o
  -6 -12   4      482.31      408.29     80.66 o
  -5 -12   4      131.24      132.32     68.36 o
  -4 -12   4      533.16      511.35    115.21 o
  -3 -12   4        3.37       28.41     79.70 o
  -2 -12   4      860.51      891.70    139.67 o
  -1 -12   4        1.40       27.08     40.04 o
   0 -12   4     4317.89     4408.80    159.91 o
   1 -12   4        0.03      -34.78     34.78 o
   2 -12   4     2507.19     2554.89    104.94 o
   3 -12   4      126.62      109.94     46.79 o
   4 -12   4     1189.88     1216.97    111.00 o
   5 -12   4      901.16      877.97     78.59 o
   6 -12   4     1945.36     2040.37    139.01 o
   7 -12   4      223.47      215.50     55.57 o
   8 -12   4      215.92      300.31     75.62 o
   9 -12   4       22.01       24.15     50.34 o
  10 -12   4       87.59       73.15     54.60 o
 -10 -11   4       15.02      -49.20     57.80 o
  -9 -11   4       22.25       56.39     58.80 o
  -8 -11   4       46.50       20.82     53.43 o
  -7 -11   4       87.03      123.59     46.58 o
  -6 -11   4      212.39      291.16     56.49 o
  -5 -11   4       70.65       25.99     64.71 o
  -4 -11   4      494.24      550.01    102.59 o
  -3 -11   4      168.98      254.10     90.75 o
  -2 -11   4      600.35      696.38     82.46 o
  -1 -11   4     2188.06     2056.73     97.15 o
   0 -11   4    10244.40    10609.77    222.82 o
   1 -11   4     4665.90     4637.73    139.85 o
   2 -11   4      399.34      465.39     45.40 o
   3 -11   4      360.12      445.66     47.74 o
   4 -11   4      106.67      104.08     52.96 o
   5 -11   4      792.24      864.09     65.57 o
   6 -11   4        0.12       21.01     42.79 o
   7 -11   4        9.22       -4.12     38.00 o
   8 -11   4      133.72      112.13     48.18 o
   9 -11   4       16.43      -21.09     44.45 o
  10 -11   4       22.65      -41.68     47.16 o
  11 -11   4        0.46      -42.58     49.73 o
 -11 -10   4        2.14        1.30    148.75 o
 -10 -10   4       59.48       76.77     61.67 o
  -9 -10   4        3.20      -55.63     55.63 o
  -8 -10   4      203.65      159.94     68.95 o
  -7 -10   4     1936.94     1879.26     95.93 o
  -6 -10   4      186.25      242.54     53.16 o
  -5 -10   4     3551.70     3455.55    126.58 o
  -4 -10   4        4.79       71.81     65.50 o
  -3 -10   4     3897.59     3851.67    205.96 o
  -2 -10   4     1540.63     1614.97     93.90 o
  -1 -10   4     6167.54     6248.58    141.24 o
   0 -10   4     3354.96     3466.97     86.07 o
   1 -10   4     6841.33     6881.07    140.24 o
   2 -10   4     3914.82     4013.17    172.10 o
   3 -10   4     3364.94     3500.33    100.02 o
   4 -10   4      286.03      317.45     43.00 o
   5 -10   4     4494.21     4696.51    247.96 o
   6 -10   4     2364.83     2515.67    115.87 o
   7 -10   4     1220.24     1229.98     84.19 o
   8 -10   4      943.42      950.04    131.14 o
   9 -10   4       62.00      127.94     58.80 o
  10 -10   4       63.02       82.78     50.52 o
  11 -10   4      187.12      133.99     55.09 o
 -11  -9   4      590.53      600.32    117.58 o
 -10  -9   4      536.42      591.40     86.27 o
  -9  -9   4       48.85       68.71     50.58 o
  -8  -9   4     2911.87     2813.99    110.15 o
  -7  -9   4       24.66       57.41     43.94 o
  -6  -9   4     6921.65     7057.88    235.09 o
  -5  -9   4      112.57       74.78     44.14 o
  -4  -9   4     8186.24     7753.06    303.81 o
  -3  -9   4       37.79       -5.52     52.08 o
  -2  -9   4     4109.97     4096.04    122.18 o
  -1  -9   4     2639.54     2435.27     63.75 o
   0  -9   4     7620.71     7579.04    141.87 o
   1  -9   4     4551.87     4372.26    101.49 o
   2  -9   4     3685.94     3371.00     90.15 o
   3  -9   4     1148.09     1080.22     58.42 o
   4  -9   4     8927.59     9096.38    264.70 o
   5  -9   4     3858.67     3999.00    112.25 o
   6  -9   4     5531.16     5615.59    156.69 o
   7  -9   4     4420.95     4448.69    141.96 o
   8  -9   4     1745.11     1569.98     92.90 o
   9  -9   4      794.65      780.74     73.63 o
  10  -9   4     1866.96     1987.68    114.19 o
  11  -9   4      117.20      137.92     59.93 o
 -12  -8   4       29.52        3.55     65.50 o
 -11  -8   4      170.88      197.91     69.79 o
 -10  -8   4      957.65      896.94     98.63 o
  -9  -8   4      646.98      707.81     63.62 o
  -8  -8   4      129.18      120.83     66.19 o
  -7  -8   4     9545.85     9558.21    378.61 o
  -6  -8   4     1027.06     1006.21     66.71 o
  -5  -8   4     9529.49     9037.45    232.98 o
  -4  -8   4     1652.23     1715.68     69.21 o
  -3  -8   4     9659.89     9598.80    348.79 o
  -2  -8   4      241.41      269.37     25.01 o
  -1  -8   4    23689.38    24962.35    377.01 o
   0  -8   4     1026.83     1232.81     48.70 o
   1  -8   4    25861.93    26609.29    410.34 o
   2  -8   4      662.60      758.17     60.20 o
   3  -8   4     7929.25     8138.42    159.28 o
   4  -8   4      204.14      195.82     33.31 o
   5  -8   4    13030.92    13816.84    248.61 o
   6  -8   4     1264.24     1156.37     80.46 o
   7  -8   4     9010.47     9414.02    221.61 o
   8  -8   4     1220.28     1200.81     81.95 o
   9  -8   4      888.96      864.62     73.59 o
  10  -8   4      228.36      239.46     82.13 o
  11  -8   4     1907.28     1855.44    136.97 o
  12  -8   4        0.18       59.18     62.49 o
 -12  -7   4       36.80       60.68     95.88 o
 -11  -7   4     1065.68     1133.50     84.53 o
 -10  -7   4      871.12      950.04     75.06 o
  -9  -7   4       72.08       89.89     40.68 o
  -8  -7   4     1607.26     1683.10    102.84 o
  -7  -7   4     2612.20     2595.10     97.52 o
  -6  -7   4     6698.74     6804.97    168.44 o
  -5  -7   4     2460.04     2443.27     73.54 o
  -4  -7   4     9981.89     9735.23    193.99 o
  -3  -7   4     2323.65     2546.79     65.64 o
  -2  -7   4    25839.11    26394.21    451.68 o
  -1  -7   4     1628.09     1633.16     48.29 o
   0  -7   4    71106.77    73674.17   1057.05 o
   1  -7   4      266.10      268.19     26.91 o
   2  -7   4    33012.13    34218.22    516.10 o
   3  -7   4      739.73      910.18     49.06 o
   4  -7   4    15164.78    15079.00    257.37 o
   5  -7   4      354.91      404.15     43.50 o
   6  -7   4    13678.28    13557.81    279.31 o
   7  -7   4       34.94       -3.17     37.81 o
   8  -7   4     4222.84     4208.58    135.33 o
   9  -7   4      104.47       74.01     42.36 o
  10  -7   4     1983.47     1955.25    216.36 o
  11  -7   4        0.80       55.19     54.60 o
  12  -7   4      399.65      354.93     79.70 o
 -12  -6   4      268.00      308.40     59.70 o
 -11  -6   4       46.22       33.05     44.10 o
 -10  -6   4     1366.03     1440.27     87.91 o
  -9  -6   4      327.68      345.11     70.74 o
  -8  -6   4     1104.98     1117.10     81.91 o
  -7  -6   4     2708.84     2503.70     93.65 o
  -6  -6   4     2967.00     2801.52    211.89 o
  -5  -6   4     7904.23     8271.24    142.33 o
  -4  -6   4     2143.94     2271.46     95.45 o
  -3  -6   4     6697.66     6296.42    127.50 o
  -2  -6   4     2987.02     2972.09     72.67 o
  -1  -6   4    35363.17    35746.54    522.75 o
   0  -6   4     1484.03     1498.21     48.20 o
   1  -6   4    40049.84    41551.11    610.52 o
   2  -6   4      391.63      494.99     34.12 o
   3  -6   4    13573.43    12681.92    249.29 o
   4  -6   4      213.31      282.53     33.73 o
   5  -6   4    14158.14    14312.60    245.72 o
   6  -6   4       98.56      175.37     36.68 o
   7  -6   4     5142.82     5025.59    140.23 o
   8  -6   4        0.05      -29.25     35.94 o
   9  -6   4      980.63     1013.83     74.64 o
  10  -6   4       36.56       81.46     51.45 o
  11  -6   4     1935.14     2021.75    133.75 o
  12  -6   4        1.14       13.00     53.99 o
 -12  -5   4        3.40       48.12     46.16 o
 -11  -5   4     1421.56     1468.29     96.13 o
 -10  -5   4      221.76      151.05     72.09 o
  -9  -5   4       77.71      134.70     88.22 o
  -8  -5   4      543.33      496.48     52.52 o
  -7  -5   4     1645.93     1808.78     77.18 o
  -6  -5   4     7199.86     7056.74    138.43 o
  -5  -5   4     7141.53     7074.03    119.73 o
  -4  -5   4     9228.73     9015.70    163.55 o
  -3  -5   4    17258.00    17970.38    314.49 o
  -2  -5   4    13518.60    13292.28    186.06 o
  -1  -5   4    11458.99    10968.74    176.53 o
   0  -5   4    18108.93    17557.93    271.36 o
   1  -5   4     7589.09     7297.56    192.38 o
   2  -5   4    17171.27    16669.42    264.59 o
   3  -5   4    11995.74    12761.53    247.35 o
   4  -5   4    15121.90    14442.25    277.19 o
   5  -5   4      502.35      717.03     51.25 o
   6  -5   4    10510.16    10283.73    375.72 o
   7  -5   4      397.69      428.63     48.21 o
   8  -5   4      876.88      841.25    157.18 o
   9  -5   4       58.03       87.67     39.83 o
  10  -5   4     1043.10     1174.92     97.05 o
  11  -5   4      359.61      295.93     65.82 o
  12  -5   4      407.05      286.40     85.22 o
 -12  -4   4       12.30       24.87     45.59 o
 -11  -4   4        4.83      -19.12     55.47 o
 -10  -4   4      435.10      529.04     60.42 o
  -9  -4   4      585.78      558.52     58.71 o
  -8  -4   4      489.20      509.90     54.60 o
  -7  -4   4     1483.80     1312.99     69.10 o
  -6  -4   4     6115.60     6113.86    110.59 o
  -5  -4   4    13471.51    14254.80    239.15 o
  -4  -4   4    20253.71    20761.22    331.30 o
  -3  -4   4     1616.97     1647.34     43.85 o
  -2  -4   4    20021.04    20116.33    271.22 o
  -1  -4   4    12776.27    12895.95    202.69 o
   0  -4   4    41443.88    41916.32    607.57 o
   1  -4   4    14751.13    14316.51    226.13 o
   2  -4   4    12393.10    12593.74    204.36 o
   3  -4   4     8155.18     8093.52    143.86 o
   4  -4   4    13508.29    13764.19    225.05 o
   5  -4   4    26848.70    27062.13    477.30 o
   6  -4   4      837.50      933.42     54.95 o
   7  -4   4     3834.43     3593.86    136.47 o
   8  -4   4        6.22        3.51     32.88 o
   9  -4   4     1127.17      980.75    202.41 o
  10  -4   4       45.86       95.42     47.08 o
  11  -4   4      294.28      253.36     63.24 o
  12  -4   4        5.13       76.94     54.84 o
 -13  -3   4       66.60       11.45     53.66 o
 -12  -3   4        0.24      -42.98     42.98 o
 -11  -3   4      286.27      313.60     68.93 o
 -10  -3   4       84.87       52.82     39.90 o
  -9  -3   4     1043.05     1041.34    126.78 o
  -8  -3   4      710.50      726.76     60.61 o
  -7  -3   4     4116.77     4157.34    118.68 o
  -6  -3   4      714.39      861.42     44.47 o
  -5  -3   4    13480.95    13635.70    199.54 o
  -4  -3   4      129.35      187.41     16.27 o
  -3  -3   4    15655.20    16049.41    199.78 o
  -2  -3   4     1055.21      918.04     36.65 o
  -1  -3   4     6309.75     6230.27    110.87 o
   0  -3   4    37264.75    40512.09    586.03 o
   1  -3   4     4650.63     4550.57     94.54 o
   2  -3   4     1363.54     1130.09     64.35 o
   3  -3   4    17403.88    18114.26    278.78 o
   4  -3   4     4699.75     4740.64    144.54 o
   5  -3   4     1988.58     2188.75    118.05 o
   6  -3   4     5689.78     5741.83    380.75 o
   7  -3   4      859.52      976.69    117.49 o
   8  -3   4     2306.51     2375.69    110.33 o
   9  -3   4        1.79      -38.20     38.20 o
  10  -3   4     1087.72     1067.90     87.66 o
  11  -3   4       52.35       62.34     47.77 o
  12  -3   4      121.71      147.02     56.22 o
 -13  -2   4      190.47      233.70     64.85 o
 -12  -2   4      458.94      360.34     65.17 o
 -11  -2   4       12.43      -19.29     66.32 o
 -10  -2   4     1359.99     1171.27    130.99 o
  -9  -2   4        8.73      -35.04     35.04 o
  -8  -2   4     1733.55     1633.01     95.45 o
  -7  -2   4        2.04       15.23     19.01 o
  -6  -2   4     5713.81     5737.42    103.59 o
  -5  -2   4      259.07      308.02     22.24 o
  -4  -2   4     7558.91     7765.83    113.40 o
  -3  -2   4     6337.34     6557.44    103.60 o
  -2  -2   4      253.27      163.66     25.82 o
  -1  -2   4      701.52      596.66     39.52 o
   0  -2   4    53182.23    53012.10    916.76 o
   1  -2   4     2283.65     2242.03     84.40 o
   2  -2   4      168.83       37.37     21.71 o
   3  -2   4     4406.78     4628.67    100.32 o
   4  -2   4     6250.89     6506.81    132.01 o
   5  -2   4     1089.78     1079.72     48.37 o
   6  -2   4     3915.01     4007.88    143.97 o
   7  -2   4     1266.41     1174.66    139.67 o
   8  -2   4      205.61      182.89     45.39 o
   9  -2   4      549.15      486.68     61.90 o
  10  -2   4       69.14      139.37     49.32 o
  11  -2   4      446.46      368.46     61.39 o
  12  -2   4        1.98       -3.28     45.87 o
  13  -2   4      360.08      309.50     87.59 o
 -13  -1   4      454.56      450.97     78.52 o
 -12  -1   4       69.65       17.21     61.60 o
 -11  -1   4      741.77      749.37     76.11 o
 -10  -1   4       64.18       26.70     41.63 o
  -9  -1   4       12.94       45.91     64.98 o
  -8  -1   4       50.26       72.94     26.50 o
  -7  -1   4      505.65      455.84     53.87 o
  -6  -1   4     3278.75     3221.72     74.27 o
  -5  -1   4     2285.27     2118.12     51.23 o
  -4  -1   4      285.30      218.03     20.73 o
  -3  -1   4     7046.83     7065.16    105.00 o
  -2  -1   4    48472.53    53233.17    686.92 o
  -1  -1   4     1657.06     1601.40     51.20 o
   0  -1   4     2344.96     2609.52     94.84 o
   1  -1   4       43.04      -23.42     23.42 o
   2  -1   4    51551.80    52845.50   1646.81 o
   3  -1   4    15712.28    15247.44    367.87 o
   4  -1   4      695.13      827.42     37.48 o
   5  -1   4     3879.97     3804.54    120.04 o
   6  -1   4      690.46      751.26     36.47 o
   7  -1   4      443.44      466.15     46.51 o
   8  -1   4        0.48       32.37    109.29 o
   9  -1   4       37.49      -34.24     37.51 o
  10  -1   4      425.05      444.23     56.91 o
  11  -1   4      365.87      268.00     55.73 o
  12  -1   4      337.82      309.19     61.19 o
  13  -1   4       64.31      175.12     58.42 o
 -13   0   4      205.55      161.84     65.03 o
 -12   0   4       51.90       35.42     51.76 o
 -11   0   4      168.60      116.01     50.22 o
 -10   0   4        2.32      -15.38     39.57 o
  -9   0   4      128.69       60.06     38.60 o
  -8   0   4        4.66      -25.47     29.09 o
  -7   0   4     1205.55     1187.96     53.13 o
  -6   0   4        0.98       19.13     20.37 o
  -5   0   4     2751.80     2482.90     58.50 o
  -4   0   4     5778.40     5577.06     92.05 o
  -3   0   4     8914.72     8644.41    125.10 o
  -2   0   4     2025.68     2160.39     59.60 o
  -1   0   4     9546.18     9847.66    164.91 o
   0   0   4       21.35       24.67     23.16 o
   1   0   4     5046.22     4269.32    308.15 o
   2   0   4       17.13       41.16     19.92 o
   3   0   4     1392.45     1434.92     62.19 o
   4   0   4     7095.03     6640.83    116.58 o
   5   0   4        0.86       26.83     20.16 o
   6   0   4     1646.34     1543.37     53.09 o
   7   0   4       45.47       28.59     29.56 o
   8   0   4       44.16       43.60     66.91 o
   9   0   4      291.32      417.18     50.64 o
  10   0   4       12.84      -24.52     37.21 o
  11   0   4      344.00      240.93    154.99 o
  12   0   4        1.35       -6.24     65.89 o
 -13   1   4       92.82      100.12     60.55 o
 -12   1   4      245.97      178.52     62.17 o
 -11   1   4       58.54       17.18     47.86 o
 -10   1   4      146.57      162.45     82.74 o
  -9   1   4      790.38      731.88     60.70 o
  -8   1   4      632.59      472.26     49.26 o
  -7   1   4      423.48      395.29     38.52 o
  -6   1   4     5289.54     5154.30    114.11 o
  -5   1   4       46.23       48.99     20.79 o
  -4   1   4    15260.20    15286.28    208.41 o
  -3   1   4       22.94       37.23     15.73 o
  -2   1   4    24864.34    24953.99    337.40 o
  -1   1   4     6555.90     6531.45    150.92 o
   1   1   4    15611.59    15613.60    289.75 o
   2   1   4    29360.38    28500.19    638.59 o
   3   1   4      618.97      400.87    116.00 o
   4   1   4     8753.69     7770.42    412.71 o
   5   1   4       50.76        5.52    111.27 o
   6   1   4     1924.51     1786.61     60.94 o
   7   1   4      909.37      853.58     41.00 o
   8   1   4      320.64      280.15    107.69 o
   9   1   4      138.17       32.02     62.73 o
  10   1   4        8.23       13.63     37.81 o
  11   1   4       16.10      -26.49     51.58 o
  12   1   4       28.32       32.72     57.65 o
 -13   2   4       22.33       21.50    114.03 o
 -12   2   4      377.47      302.14     82.07 o
 -11   2   4      664.43      603.06     79.70 o
 -10   2   4      634.63      576.98     62.08 o
  -9   2   4      343.09      427.09     54.39 o
  -8   2   4     1623.24     1576.46     78.78 o
  -7   2   4     2931.47     2897.19     84.47 o
  -6   2   4     2371.00     2284.93     82.35 o
  -5   2   4     4146.55     3840.55     81.29 o
  -4   2   4     1464.08     1459.08     50.01 o
  -3   2   4    24890.15    24322.27    335.53 o
  -2   2   4      316.34      278.21     25.05 o
  -1   2   4    33938.92    33781.45    516.74 o
   0   2   4     5589.05     5624.39    113.33 o
   1   2   4     8744.29     8947.21    176.46 o
   2   2   4     2189.10     1837.85    164.14 o
   3   2   4    29102.37    27679.82   1066.88 o
   4   2   4        9.68       15.78    106.53 o
   5   2   4     8237.12     8220.22    456.11 o
   6   2   4       45.75      -67.86    138.88 o
   7   2   4     1873.66     2024.13    136.12 o
   8   2   4      128.73      179.66     43.85 o
   9   2   4     1370.10     1424.66     89.96 o
  10   2   4       83.26      -34.64     86.41 o
  11   2   4      259.58      243.27     64.06 o
  12   2   4       21.56       13.43     54.54 o
 -12   3   4       74.09       84.09     57.59 o
 -11   3   4      899.64      819.32     93.98 o
 -10   3   4      103.26       60.23     50.72 o
  -9   3   4     3761.18     3897.25    127.09 o
  -8   3   4     3001.19     3107.72    110.33 o
  -7   3   4     3132.53     3078.79    108.33 o
  -6   3   4     3820.21     3576.55     90.25 o
  -5   3   4     3544.31     3440.28     84.46 o
  -4   3   4     2749.83     2607.31     68.60 o
  -3   3   4     1365.97     1307.11     50.70 o
  -2   3   4     3764.87     3593.50     80.71 o
  -1   3   4      126.48      100.52     17.55 o
   0   3   4    27669.21    26401.51    532.52 o
   1   3   4      465.46      448.87     32.16 o
   2   3   4     3814.83     3208.54    218.59 o
   3   3   4       40.42       11.84     75.76 o
   4   3   4     1212.10     1021.12    161.77 o
   5   3   4       17.80        3.16    112.84 o
   6   3   4     4025.02     3634.67    336.16 o
   7   3   4      203.90      388.24    187.02 o
   8   3   4     6173.24     7227.51    538.97 o
   9   3   4      105.86       76.13    116.00 o
  10   3   4      159.39      250.15    213.85 o
  11   3   4       88.77       65.45    129.41 o
  12   3   4      135.82       35.53     61.55 o
 -12   4   4      250.08      351.32     74.76 o
 -11   4   4        2.15      -10.71     43.40 o
 -10   4   4      498.69      476.39     73.41 o
  -9   4   4      691.49      643.32     63.58 o
  -8   4   4     3585.71     3571.93    110.62 o
  -7   4   4     2118.34     2076.96    102.96 o
  -6   4   4     2331.33     2385.42     92.89 o
  -5   4   4     1792.05     1441.34     70.90 o
  -4   4   4      869.44      649.86     51.83 o
  -3   4   4     6213.42     6220.31    124.38 o
  -2   4   4     3235.24     3083.80     75.28 o
  -1   4   4    18029.11    17664.12    252.06 o
   0   4   4     2530.16     2337.89     74.27 o
   1   4   4    11507.29    11313.72    223.22 o
   2   4   4      652.13      632.86     60.63 o
   3   4   4     6570.27     6172.46    347.21 o
   4   4   4      454.79      347.21    120.73 o
   5   4   4      244.61      187.02    128.63 o
   6   4   4      141.96       55.24    143.62 o
   7   4   4     3229.23     3155.67    359.05 o
   8   4   4      396.44      410.34    221.74 o
   9   4   4     1260.03     1326.50    278.56 o
  10   4   4      328.97      471.89    247.78 o
  11   4   4       77.20      152.75     53.77 o
  12   4   4       46.81       13.47     88.78 o
 -12   5   4       55.11      -48.63     48.63 o
 -11   5   4      820.32      932.57     82.50 o
 -10   5   4        9.67       46.71     44.19 o
  -9   5   4     2206.16     2135.93    103.30 o
  -8   5   4      312.83      342.38     49.23 o
  -7   5   4     4431.96     4614.06    126.91 o
  -6   5   4      788.73      724.71     51.77 o
  -5   5   4     3368.31     2931.04     86.68 o
  -4   5   4     2243.96     2031.55     69.07 o
  -3   5   4     6335.59     5829.22    134.97 o
  -2   5   4     2554.77     2414.73     68.59 o
  -1   5   4    17438.08    17556.34    253.49 o
   0   5   4    25768.78    27342.07    502.99 o
   1   5   4     7891.25     7935.00    169.68 o
   2   5   4     3197.21     3057.89     79.96 o
   3   5   4     3719.95     3856.41    282.50 o
   4   5   4     3587.49     2813.99    258.04 o
   5   5   4     2754.18     2818.72    296.71 o
   6   5   4     2669.64     2372.08    293.55 o
   7   5   4     2238.49     1867.05    284.87 o
   8   5   4     3075.73     3382.15    389.82 o
   9   5   4        5.30     -151.51    171.24 o
  10   5   4       27.62      -18.66     89.56 o
  11   5   4      272.11      252.67    126.26 o
  12   5   4       62.85       -7.93    113.63 o
 -12   6   4      890.58      893.39    121.11 o
 -11   6   4       15.64      -24.56     50.43 o
 -10   6   4     2817.00     2640.93    167.08 o
  -9   6   4      539.13      507.21     60.87 o
  -8   6   4     6764.38     6820.66    276.22 o
  -7   6   4        0.71       24.87     58.09 o
  -6   6   4     8615.52     8301.00    275.18 o
  -5   6   4        3.62        1.36     30.24 o
  -4   6   4    11394.05    10946.20    201.41 o
  -3   6   4     2258.21     2254.71     98.18 o
  -2   6   4    13253.96    12603.21    347.51 o
  -1   6   4     6836.01     6515.36    114.39 o
   0   6   4    25979.10    26264.24    490.50 o
   1   6   4     1420.83     1394.85     61.46 o
   2   6   4    11929.21    11675.26    233.95 o
   3   6   4     7366.90     7697.04    420.60 o
   4   6   4     5254.90     5182.12    352.73 o
   5   6   4     2122.91     2116.41    265.93 o
   6   6   4     1957.60     2058.01    280.93 o
   7   6   4     1368.64     1421.20    279.35 o
   8   6   4     1165.06     1223.13    274.61 o
   9   6   4     1468.95     1201.03    291.97 o
  10   6   4      188.07      260.41    229.63 o
  11   6   4      102.63     -209.12    209.12 o
 -11   7   4     1207.74     1246.08     96.56 o
 -10   7   4       19.97      -11.25     44.29 o
  -9   7   4     3179.47     2999.68    121.98 o
  -8   7   4       31.85       -0.10     39.60 o
  -7   7   4     5741.21     5677.37    150.41 o
  -6   7   4      155.46      131.34     72.10 o
  -5   7   4    13782.29    13480.92    247.05 o
  -4   7   4      380.66      345.27     40.55 o
  -3   7   4    11480.56    10801.32    200.38 o
  -2   7   4       34.05       45.64     25.21 o
  -1   7   4    15728.00    15760.51    236.00 o
   0   7   4    13828.16    13963.54    369.46 o
   1   7   4     6856.29     6709.51    159.54 o
   2   7   4      728.16      729.39     75.39 o
   3   7   4     5974.00     5564.62    128.95 o
   4   7   4     1333.47     1620.05    232.00 o
   5   7   4     5536.02     5945.99    442.69 o
   6   7   4      904.90      975.35    238.31 o
   7   7   4     1277.88     1115.81    249.36 o
   8   7   4     1151.21     1118.97    265.93 o
   9   7   4       93.44     -168.08    169.66 o
  10   7   4        3.02      144.41    217.80 o
  11   7   4      162.93       -7.10    233.58 o
 -11   8   4      203.05      126.20     71.25 o
 -10   8   4      649.38      686.10     76.50 o
  -9   8   4       38.68      -14.44     43.01 o
  -8   8   4     2588.02     2432.62    106.09 o
  -7   8   4       55.53      104.03     50.81 o
  -6   8   4     7672.08     7629.14    173.77 o
  -5   8   4      981.69     1010.33     65.57 o
  -4   8   4    12888.03    13117.45    240.63 o
  -3   8   4        0.23      -11.78     27.96 o
  -2   8   4     5451.09     5346.34    140.49 o
  -1   8   4     1273.44     1412.77     62.07 o
   0   8   4    15728.98    14755.37    400.25 o
   1   8   4      166.00      249.83     64.01 o
   2   8   4     4958.17     4685.77    177.68 o
   3   8   4     1953.72     2119.58    114.16 o
   4   8   4     6624.63     6733.75    164.10 o
   5   8   4      198.20      303.02    183.07 o
   6   8   4     2486.68     2345.25    320.38 o
   7   8   4      692.26      968.25    243.05 o
   8   8   4      610.85      645.50    226.48 o
   9   8   4      444.87      310.91    220.95 o
  10   8   4      111.02       26.83    209.90 o
  11   8   4       56.72      -73.39    234.37 o
 -11   9   4      387.21      329.78     68.65 o
 -10   9   4      340.14      408.36     68.13 o
  -9   9   4     1104.64     1039.59     93.04 o
  -8   9   4       69.67       36.84     45.38 o
  -7   9   4     3164.59     3199.94    123.43 o
  -6   9   4      909.99      904.38     82.70 o
  -5   9   4     5977.75     5584.66    292.41 o
  -4   9   4      585.02      710.24     67.82 o
  -3   9   4     6152.79     6117.59    219.95 o
  -2   9   4     2665.58     2829.43    100.36 o
  -1   9   4    13536.11    12956.76    277.26 o
   0   9   4      246.64      134.15     69.75 o
   1   9   4     7454.58     7783.72    259.22 o
   2   9   4      100.39      245.25     74.00 o
   3   9   4     6064.31     6325.40    219.35 o
   4   9   4      100.21       61.16     55.25 o
   5   9   4     3933.75     4654.21    415.07 o
   6   9   4      361.25      224.11    167.29 o
   7   9   4      491.77      572.90    223.32 o
   8   9   4      793.49      755.18    246.99 o
   9   9   4      170.71      120.73    213.85 o
  10   9   4       33.44      181.50    230.42 o
 -10  10   4      224.14      257.87     79.95 o
  -9  10   4      390.33      313.05     72.34 o
  -8  10   4      742.66      915.99    102.81 o
  -7  10   4      431.98      578.17    113.63 o
  -6  10   4      243.07      225.48     70.36 o
  -5  10   4     3044.58     2986.09    293.89 o
  -4  10   4     2336.36     2272.55    106.97 o
  -3  10   4     2159.30     2310.48    102.69 o
  -2  10   4     2924.88     2902.99    132.63 o
  -1  10   4      763.44      884.03    104.33 o
   0  10   4     4688.97     4747.16    206.97 o
   1  10   4     2020.94     1881.56    157.82 o
   2  10   4     3173.33     2993.40    234.37 o
   3  10   4      348.61      453.07     83.26 o
   4  10   4     2608.14     2760.14    143.49 o
   5  10   4      745.81      729.13     75.59 o
   6  10   4      642.12      645.50    214.64 o
   7  10   4      291.43      158.61    201.22 o
   8  10   4      204.27       78.12    195.70 o
   9  10   4       11.97     -180.71    180.71 o
  -9  11   4       34.15     -108.29    114.43 o
  -8  11   4      753.19      893.40    103.67 o
  -7  11   4       96.77        7.62     54.55 o
  -6  11   4     4086.07     4251.36    152.61 o
  -5  11   4        0.82       13.25     52.68 o
  -4  11   4     2565.20     2781.35    230.42 o
  -3  11   4       18.01       26.12     54.23 o
  -2  11   4     2402.27     2189.76    120.57 o
  -1  11   4      258.87      312.14    121.92 o
   0  11   4      253.88      282.48     87.82 o
   1  11   4       57.83       90.20     77.97 o
   2  11   4     3550.38     3576.94    182.85 o
   3  11   4     1477.93     1569.94    138.49 o
   4  11   4     1297.14     1399.67    166.11 o
   5  11   4      506.29      509.80     80.32 o
   6  11   4      259.98      196.66     63.28 o
   7  11   4        5.95       14.99    168.08 o
   8  11   4        8.06       46.56    199.65 o
   9  11   4        0.36       71.81    209.90 o
  -9  12   4      352.05      278.07     91.77 o
  -8  12   4        0.25        3.03     58.51 o
  -7  12   4      755.36      685.26     90.51 o
  -6  12   4      127.17      116.66     68.29 o
  -5  12   4     3123.50     3058.44    159.53 o
  -4  12   4      111.37       76.98     61.55 o
  -3  12   4     2764.74     2436.16    131.77 o
  -2  12   4      239.16      117.09     99.03 o
  -1  12   4      169.82      318.01    123.89 o
   0  12   4     1440.49     1287.07    126.73 o
   1  12   4      701.48      664.05    103.98 o
   2  12   4      118.34       87.11     75.31 o
   3  12   4      560.78      572.00    104.16 o
   4  12   4       36.78       93.24     72.78 o
   5  12   4     1257.08     1365.91    120.59 o
   6  12   4       85.13      -61.28     61.28 o
   7  12   4        6.29      -57.09     57.09 o
   8  12   4       45.92     -101.80    190.18 o
  -8  13   4      428.39      524.76    118.37 o
  -7  13   4       87.43      175.18     88.38 o
  -6  13   4      408.13      471.60     92.78 o
  -5  13   4      307.43      391.52     82.96 o
  -4  13   4      774.13      676.91     90.69 o
  -3  13   4       41.10       -4.29     93.12 o
  -2  13   4     2770.67     2501.66    128.81 o
  -1  13   4       14.26      -15.78     98.64 o
   0  13   4        7.96       10.26    101.01 o
   1  13   4      573.78      500.96     98.14 o
   2  13   4      863.29      916.30    173.21 o
   3  13   4       73.24       66.35     77.90 o
   4  13   4      656.80      639.38    104.41 o
   5  13   4      117.88       39.38     76.97 o
   6  13   4       80.93      125.10     99.43 o
   7  13   4        1.00      -65.47     65.47 o
  -7  14   4      142.53      220.95     98.64 o
  -6  14   4     1483.79     1386.39    129.62 o
  -5  14   4      560.22      526.91    158.61 o
  -4  14   4      178.97      184.03     89.96 o
  -3  14   4      795.49      821.27     93.57 o
  -2  14   4       18.42       26.83    125.47 o
  -1  14   4      398.57      420.60    135.73 o
   0  14   4        1.22      143.62    123.10 o
   1  14   4     1100.10     1095.29    170.45 o
   2  14   4        6.64      -77.54     77.54 o
   3  14   4      534.85      523.41    121.13 o
   4  14   4        0.18      -37.03    135.73 o
   5  14   4      148.91      149.36     91.95 o
   6  14   4      179.73       32.93     86.32 o
  -6  15   4        9.41       50.50     78.91 o
  -5  15   4      861.52      935.63    114.03 o
  -4  15   4      435.07      540.51     88.63 o
  -3  15   4     1053.10      959.06    261.20 o
  -2  15   4      641.45      429.28    151.51 o
  -1  15   4      530.27      645.50    164.93 o
   0  15   4      184.59      159.40    130.99 o
   1  15   4      331.32      243.84    130.20 o
   2  15   4      675.39      396.14    134.15 o
   3  15   4       12.22       88.81     89.68 o
   4  15   4      165.87       40.36     88.27 o
   5  15   4      235.26      168.05    126.26 o
  -4  16   4      845.20      733.79     98.47 o
  -3  16   4       61.40      229.63    156.24 o
  -2  16   4     3716.25     3914.80    310.91 o
  -1  16   4       97.98      -21.31    127.05 o
   0  16   4     3144.77     3205.39    288.82 o
   1  16   4      171.58      100.22    123.89 o
   2  16   4     1990.94     1918.34    221.74 o
   3  16   4      227.51       86.01    122.31 o
  -1 -19   5      240.98      -78.12    128.63 o
   0 -19   5      123.30      296.71    163.35 o
   1 -19   5       16.73      -63.92    140.46 o
   2 -19   5        2.87       18.02     63.00 o
  -4 -18   5       95.10       79.34    113.63 o
  -3 -18   5      518.89      500.30    157.03 o
  -2 -18   5      343.28      340.90    146.78 o
  -1 -18   5      482.47      333.80    150.72 o
   0 -18   5      188.36      -54.45    134.15 o
   1 -18   5       37.03       47.50     59.97 o
   2 -18   5        2.16      -59.97     59.97 o
   3 -18   5       11.06      -38.34     63.89 o
   4 -18   5        4.72      -22.24     86.80 o
  -6 -17   5      653.59      740.92    129.31 o
  -5 -17   5       27.81      107.06     96.27 o
  -4 -17   5     1109.59     1334.92    157.37 o
  -3 -17   5      121.40       30.78    119.16 o
  -2 -17   5      338.33      404.03    144.41 o
  -1 -17   5        8.87      -76.54    108.90 o
   0 -17   5      329.73      285.66    149.14 o
   1 -17   5      287.16      181.45    134.54 o
   2 -17   5        4.51     -130.43    137.31 o
   3 -17   5       23.44      -65.53     66.06 o
   4 -17   5       54.40      122.03     73.12 o
   5 -17   5       10.18      -26.04     72.60 o
   6 -17   5       63.34       37.09     86.80 o
  -7 -16   5     1258.77     1426.31    313.28 o
  -6 -16   5        4.56       35.86     84.96 o
  -5 -16   5     1105.32     1028.18    412.31 o
  -4 -16   5       29.57     -102.94    136.52 o
  -3 -16   5      625.19      729.14    156.24 o
  -2 -16   5        2.90      -96.27     96.27 o
  -1 -16   5      417.67      437.96    142.04 o
   0 -16   5        1.53      -62.34     62.34 o
   1 -16   5       83.92     -102.99    155.85 o
   2 -16   5       14.08      115.98     71.02 o
   3 -16   5       28.77       -4.17     63.50 o
   4 -16   5        1.19      -55.50     64.23 o
   5 -16   5      345.57      374.83    105.74 o
   6 -16   5       79.29       42.19     61.99 o
   7 -16   5      165.16      142.15     73.36 o
  -8 -15   5     1534.83     1539.34    156.33 o
  -7 -15   5       64.90       87.30    166.11 o
  -6 -15   5      965.26      955.56    127.78 o
  -5 -15   5      348.88      280.46     91.65 o
  -4 -15   5     1887.35     2193.74    217.01 o
  -3 -15   5       75.21       45.77     98.64 o
  -2 -15   5      220.74      332.22    119.95 o
  -1 -15   5        3.38       89.96    106.53 o
   0 -15   5      357.22      334.36    125.07 o
   1 -15   5      127.21      143.82     58.61 o
   2 -15   5        9.82      -45.86     49.74 o
   3 -15   5      237.57      116.81     99.03 o
   4 -15   5      606.54      638.31     75.29 o
   5 -15   5       61.60       86.47     86.01 o
   6 -15   5      686.50      704.57     95.11 o
   7 -15   5       43.43      -55.27     55.27 o
   8 -15   5      656.69      706.81    103.01 o
  -9 -14   5      302.09      515.29    148.75 o
  -8 -14   5      544.98      471.14     99.67 o
  -7 -14   5       87.42      114.85    119.95 o
  -6 -14   5      455.17      308.72     88.19 o
  -5 -14   5      670.76      598.68    101.66 o
  -4 -14   5      407.00      486.10    117.58 o
  -3 -14   5      231.88      329.06    109.69 o
  -2 -14   5       11.04      -29.20     93.12 o
  -1 -14   5       53.60       78.99     47.05 o
   0 -14   5        6.15      -19.43     75.36 o
   1 -14   5       49.18       -4.34     51.59 o
   2 -14   5        3.89      -45.27    132.18 o
   3 -14   5      262.89      288.73     82.79 o
   4 -14   5        0.65      -32.28     45.10 o
   5 -14   5     1250.58     1386.55    100.33 o
   6 -14   5       21.75       -6.40     57.40 o
   7 -14   5      508.51      676.90     96.30 o
   8 -14   5       37.67      -55.03     55.03 o
   9 -14   5     1006.49     1026.28    119.97 o
  -9 -13   5      701.53      710.04    111.04 o
  -8 -13   5       15.02       59.70     69.73 o
  -7 -13   5     1233.09     1156.49    175.58 o
  -6 -13   5       17.74       96.51     73.78 o
  -5 -13   5     1646.59     1395.26    133.86 o
  -4 -13   5       42.39       -4.73     78.12 o
  -3 -13   5      374.96      278.56    106.53 o
  -2 -13   5       91.98       80.49    100.22 o
  -1 -13   5        1.29       -2.01     43.39 o
   0 -13   5       74.86      109.11     53.33 o
   1 -13   5      113.14      260.37     96.27 o
   2 -13   5        1.35       54.71     67.02 o
   3 -13   5      460.38      466.91     63.69 o
   4 -13   5       18.08      -52.10     67.88 o
   5 -13   5      640.57      696.81     75.58 o
   6 -13   5      481.27      436.96     74.21 o
   7 -13   5      208.29      179.24    142.04 o
   8 -13   5      331.69      315.23     74.30 o
   9 -13   5        6.06       26.84     49.20 o
 -10 -12   5     1315.94     1372.80    162.95 o
  -9 -12   5        3.14      -59.76     59.76 o
  -8 -12   5      359.55      295.82     79.63 o
  -7 -12   5       21.09      -44.68     46.70 o
  -6 -12   5      580.44      580.26     92.01 o
  -5 -12   5      630.40      517.16     91.86 o
  -4 -12   5     1908.76     2106.94    187.81 o
  -3 -12   5      165.73      355.10    104.16 o
  -2 -12   5      517.83      531.22     54.28 o
  -1 -12   5     1351.80     1354.01     89.74 o
   0 -12   5       59.79      100.92     51.06 o
   1 -12   5      555.11      542.39     57.61 o
   2 -12   5        0.73       -0.85     40.60 o
   3 -12   5       11.07       60.81     46.47 o
   4 -12   5      808.97      811.56     74.84 o
   5 -12   5       81.43       70.06     42.18 o
   6 -12   5      279.92      255.30     51.30 o
   7 -12   5        1.03        2.41     61.02 o
   8 -12   5       97.11      111.40     51.68 o
   9 -12   5      264.92      247.76     59.63 o
  10 -12   5      313.07      341.35     66.14 o
 -10 -11   5      288.33      313.77     81.96 o
  -9 -11   5      831.62      847.68    106.08 o
  -8 -11   5      481.35      435.54     67.53 o
  -7 -11   5      801.61      851.84     77.95 o
  -6 -11   5        4.54        2.01     47.31 o
  -5 -11   5     1326.20     1106.15    113.07 o
  -4 -11   5        3.35       21.31     67.07 o
  -3 -11   5      316.41      206.75     91.54 o
  -2 -11   5       44.96      110.70     37.68 o
  -1 -11   5       74.36       50.67     63.13 o
   0 -11   5       16.71        4.54     39.20 o
   1 -11   5      622.16      685.05     58.83 o
   2 -11   5      260.52      344.02     42.98 o
   3 -11   5       97.62       63.51     35.65 o
   4 -11   5       47.68      -30.67     34.93 o
   5 -11   5      782.30      841.34     67.46 o
   6 -11   5     1219.42     1306.05     86.85 o
   7 -11   5      582.87      553.24     77.73 o
   8 -11   5      553.07      535.09     66.67 o
   9 -11   5     1165.98     1011.49     86.33 o
  10 -11   5      495.41      616.32     75.03 o
  11 -11   5      749.71      787.98    128.81 o
 -11 -10   5      552.10      429.59     92.19 o
 -10 -10   5     1315.63     1472.53    131.41 o
  -9 -10   5      657.37      788.97    137.60 o
  -8 -10   5      452.31      441.47     61.47 o
  -7 -10   5      115.96      115.38     49.73 o
  -6 -10   5     5481.12     5079.59    163.71 o
  -5 -10   5      298.40      284.65     94.81 o
  -4 -10   5     1562.04     1729.74    151.51 o
  -3 -10   5      617.79      620.19     41.82 o
  -2 -10   5      329.45      357.37     72.99 o
  -1 -10   5      571.68      695.65     68.53 o
   0 -10   5       53.18       52.89     24.85 o
   1 -10   5      891.51      939.12     53.53 o
   2 -10   5       69.23       39.27     33.37 o
   3 -10   5        0.91        9.13     30.31 o
   4 -10   5     1125.79     1340.93     73.09 o
   5 -10   5      509.35      536.36     54.78 o
   6 -10   5     2870.62     3106.03    152.13 o
   7 -10   5     1633.91     1665.52    188.72 o
   8 -10   5     1240.44     1358.42     90.19 o
   9 -10   5      378.91      425.25     62.68 o
  10 -10   5     2831.83     3035.95    211.05 o
  11 -10   5      247.51      321.30     60.73 o
 -11  -9   5      486.84      506.29    185.84 o
 -10  -9   5     3334.50     3466.41    139.77 o
  -9  -9   5      985.92      935.79     79.31 o
  -8  -9   5      783.17      878.19     98.18 o
  -7  -9   5     3516.77     3719.97    190.44 o
  -6  -9   5      825.34      885.89    142.35 o
  -5  -9   5     4723.31     4619.14    198.56 o
  -4  -9   5     3894.83     3779.86    198.07 o
  -3  -9   5     1823.62     1802.63     70.44 o
  -2  -9   5      986.42      989.60     47.99 o
  -1  -9   5     1290.70     1320.75     49.58 o
   0  -9   5        2.75        0.01     21.30 o
   1  -9   5      213.82      215.05     30.76 o
   2  -9   5        4.80       -7.59     24.18 o
   3  -9   5     2325.10     2298.93     78.70 o
   4  -9   5     1142.40     1334.78     67.91 o
   5  -9   5     6921.40     7130.46    159.95 o
   6  -9   5     1811.51     1953.06     99.64 o
   7  -9   5     2307.73     2340.66    106.31 o
   8  -9   5      174.02      220.56     65.38 o
   9  -9   5     1738.61     1929.83    170.85 o
  10  -9   5      242.23      345.87     77.50 o
  11  -9   5     2444.59     2547.09    127.57 o
 -12  -8   5      298.30      245.59    117.58 o
 -11  -8   5     3987.48     3936.19    151.84 o
 -10  -8   5      684.98      782.52    112.09 o
  -9  -8   5     3037.86     3173.44    123.60 o
  -8  -8   5      566.49      591.63     62.97 o
  -7  -8   5     5101.11     5079.77    229.58 o
  -6  -8   5     3938.61     3794.07    128.02 o
  -5  -8   5    10644.92    10395.54    240.00 o
  -4  -8   5     2094.15     1943.03    168.87 o
  -3  -8   5     2485.57     2367.02     81.55 o
  -2  -8   5      347.90      343.21     31.73 o
  -1  -8   5        0.67       21.85     20.39 o
   0  -8   5        0.09       12.95     19.84 o
   1  -8   5      103.31      140.47     27.02 o
   2  -8   5       11.91       19.72     23.11 o
   3  -8   5      533.15      642.15     45.67 o
   4  -8   5     2727.89     2772.26    103.39 o
   5  -8   5     2933.52     3164.36     95.92 o
   6  -8   5     7706.08     7654.01    189.62 o
   7  -8   5      572.79      602.78    102.83 o
   8  -8   5     1733.81     1698.91     95.93 o
   9  -8   5       37.97       85.60     41.47 o
  10  -8   5     4432.17     4492.98    150.49 o
  11  -8   5       55.49        5.14     56.58 o
  12  -8   5     2466.82     2694.34    207.54 o
 -12  -7   5     2022.70     2225.13    123.75 o
 -11  -7   5       12.16      157.26     53.18 o
 -10  -7   5     4693.80     4515.69    249.34 o
  -9  -7   5       96.23      148.61     45.44 o
  -8  -7   5     3864.24     3939.32    175.94 o
  -7  -7   5      228.97      241.56     46.63 o
  -6  -7   5     9414.55     9273.20    218.66 o
  -5  -7   5      250.08      358.68     46.19 o
  -4  -7   5     7530.56     7487.06    205.52 o
  -3  -7   5       18.99       24.01     16.03 o
  -2  -7   5     2783.30     2737.73     64.31 o
  -1  -7   5        4.56       10.68     17.36 o
   0  -7   5      109.76      141.13     23.11 o
   1  -7   5      164.31      198.16     31.86 o
   2  -7   5     1916.37     1950.20     65.73 o
   3  -7   5        1.87      -24.80     29.60 o
   4  -7   5     6292.99     6367.47    161.40 o
   5  -7   5     2641.99     2653.07     91.57 o
   6  -7   5     3076.22     3157.22    108.48 o
   7  -7   5     2872.86     2620.91    102.60 o
   8  -7   5     2266.71     2130.98    118.82 o
   9  -7   5     3795.70     3748.00    128.42 o
  10  -7   5     2164.73     2363.44    130.78 o
  11  -7   5     3222.99     3055.33    152.33 o
  12  -7   5       94.11      107.69     62.13 o
 -12  -6   5      253.93      269.13     64.02 o
 -11  -6   5     2313.65     2391.57    117.96 o
 -10  -6   5     1551.26     1555.37     96.70 o
  -9  -6   5     2246.36     2243.42    100.95 o
  -8  -6   5      416.86      500.64     58.11 o
  -7  -6   5     2656.41     2730.11    150.79 o
  -6  -6   5      582.02      678.09     45.50 o
  -5  -6   5     4738.52     4598.20    129.74 o
  -4  -6   5      168.23      190.29     34.06 o
  -3  -6   5     2003.24     2127.76     80.78 o
  -2  -6   5      109.21      106.43     18.66 o
  -1  -6   5      323.13      370.73     40.02 o
   0  -6   5        8.60       24.10     17.75 o
   1  -6   5      383.48      391.63     31.71 o
   2  -6   5        9.22        5.96     23.24 o
   3  -6   5     1592.15     1767.68     74.08 o
   4  -6   5        6.62       -5.71     26.31 o
   5  -6   5     6046.38     5955.79    128.73 o
   6  -6   5      380.96      392.34     58.37 o
   7  -6   5     3057.61     3054.24    106.04 o
   8  -6   5     1176.73     1200.71     76.46 o
   9  -6   5     1783.52     1910.61     95.63 o
  10  -6   5      844.09      867.41     88.11 o
  11  -6   5     2271.89     2329.25    130.65 o
  12  -6   5      803.37      569.29    132.18 o
 -12  -5   5      847.39      947.89     87.60 o
 -11  -5   5     1710.66     1753.56    106.63 o
 -10  -5   5      727.00      824.45     73.19 o
  -9  -5   5      671.27      684.15     64.90 o
  -8  -5   5     3465.41     3572.09    124.38 o
  -7  -5   5      417.51      386.72     48.07 o
  -6  -5   5     1729.62     1745.62     91.94 o
  -5  -5   5     2086.24     1962.09     51.89 o
  -4  -5   5      459.65      540.05     38.76 o
  -3  -5   5     1654.30     1849.74     79.06 o
  -2  -5   5      720.53      762.74     41.46 o
  -1  -5   5      442.51      449.46     33.60 o
   0  -5   5       40.41       30.75     18.40 o
   1  -5   5      264.51      323.59     34.97 o
   2  -5   5     1206.45     1241.37     60.82 o
   3  -5   5      460.35      617.30     45.33 o
   4  -5   5      224.52      357.46     39.98 o
   5  -5   5        1.66       16.04     35.84 o
   6  -5   5     1778.60     1731.27     74.43 o
   7  -5   5      182.45      143.67     38.42 o
   8  -5   5     2970.81     3025.22    196.91 o
   9  -5   5      137.90       82.12     47.64 o
  10  -5   5     3503.98     3389.87    147.71 o
  11  -5   5      386.01      398.05    103.77 o
  12  -5   5      710.77      717.03     88.41 o
 -12  -4   5      492.80      530.61     72.32 o
 -11  -4   5      870.31      811.27    181.33 o
 -10  -4   5     2417.74     2443.53    111.88 o
  -9  -4   5      504.88      558.43     61.18 o
  -8  -4   5      362.16      395.89     54.44 o
  -7  -4   5     2777.07     2733.96     83.48 o
  -6  -4   5      214.35      211.92     19.50 o
  -5  -4   5     3875.39     4076.28     80.26 o
  -4  -4   5      420.88      389.29     23.46 o
  -3  -4   5     3836.87     3742.87     95.71 o
  -2  -4   5     2541.34     2578.55     56.48 o
  -1  -4   5     3228.53     3383.60     75.97 o
   0  -4   5       71.18       42.90     19.97 o
   1  -4   5     3274.69     3575.26    106.54 o
   2  -4   5      467.77      476.60     32.44 o
   3  -4   5     4358.09     4302.91     92.03 o
   4  -4   5      310.24      262.15     28.50 o
   5  -4   5     4332.25     4586.88    150.90 o
   6  -4   5      479.92      470.62     43.29 o
   7  -4   5     1375.10     1367.36    104.20 o
   8  -4   5      433.11      451.88     50.10 o
   9  -4   5     1067.56      999.29     84.37 o
  10  -4   5      184.77      188.64     52.46 o
  11  -4   5     2197.86     2375.40    126.85 o
  12  -4   5      186.33      132.34     57.03 o
 -12  -3   5      216.91       97.64     53.33 o
 -11  -3   5     1976.21     1847.68    105.88 o
 -10  -3   5        1.98      -40.28     70.67 o
  -9  -3   5     1736.79     1660.04     91.19 o
  -8  -3   5     1049.66      991.31     93.41 o
  -7  -3   5      776.19      738.78     35.48 o
  -6  -3   5     2596.89     2564.80     63.94 o
  -5  -3   5     3837.97     3939.29     71.73 o
  -4  -3   5     3133.20     3345.81     58.24 o
  -3  -3   5     1154.15     1244.90     40.44 o
  -2  -3   5    19415.19    19771.66    273.02 o
  -1  -3   5    15492.38    16446.78    427.24 o
   0  -3   5        6.17      -19.42     23.04 o
   1  -3   5    14101.13    14882.46    234.44 o
   2  -3   5    16916.82    17132.26    266.09 o
   3  -3   5      215.94      236.25     25.21 o
   4  -3   5     4117.62     4150.45    100.59 o
   5  -3   5      876.26      913.21     49.22 o
   6  -3   5     5282.53     5229.78    125.95 o
   7  -3   5       15.14       20.39     29.24 o
   8  -3   5     1533.12     1406.56    101.01 o
   9  -3   5      775.84      652.38     70.70 o
  10  -3   5     2534.01     2641.26    123.18 o
  11  -3   5       18.55        9.01     44.74 o
  12  -3   5      643.05      725.60     84.02 o
 -13  -2   5       74.62      117.98     59.21 o
 -12  -2   5      682.77      707.15    120.55 o
 -11  -2   5        1.79      -20.98     46.58 o
 -10  -2   5     2006.32     2007.77    102.81 o
  -9  -2   5      110.93       98.70     48.34 o
  -8  -2   5     1670.85     1729.13     65.95 o
  -7  -2   5      390.18      408.60     35.49 o
  -6  -2   5     3458.44     3070.62     73.07 o
  -5  -2   5      603.14      648.01     32.06 o
  -4  -2   5      419.22      455.53     26.84 o
  -3  -2   5      413.19      446.24     27.63 o
  -2  -2   5      899.51     1130.66     65.49 o
  -1  -2   5        1.45      -17.85     26.21 o
   0  -2   5       75.16        7.19     28.17 o
   1  -2   5      253.47      275.40     37.39 o
   2  -2   5      444.06      439.59     38.63 o
   3  -2   5     3200.27     3259.03     81.94 o
   4  -2   5     3222.11     3248.15     92.10 o
   5  -2   5      595.13      518.21     37.04 o
   6  -2   5     1800.25     1585.00     80.41 o
   7  -2   5     1675.88     1560.45    109.69 o
   8  -2   5      949.27     1025.85    108.90 o
   9  -2   5     1834.07     1726.89    115.61 o
  10  -2   5      722.20      695.96     70.58 o
  11  -2   5     2031.16     2019.35    111.75 o
  12  -2   5       54.66       21.38    106.93 o
 -13  -1   5      590.37      707.05    139.67 o
 -12  -1   5      322.71      274.06     65.61 o
 -11  -1   5     2235.80     2200.20    115.85 o
 -10  -1   5     1194.06     1175.77    139.31 o
  -9  -1   5      441.49      463.91     72.67 o
  -8  -1   5      458.20      527.70     49.71 o
  -7  -1   5      130.57      107.22     32.44 o
  -6  -1   5      650.78      622.33     34.93 o
  -5  -1   5     2349.04     2260.45     56.66 o
  -4  -1   5    10069.64    10328.30    157.34 o
  -3  -1   5     1493.65     1351.48     44.27 o
  -2  -1   5      357.87      352.01     31.06 o
  -1  -1   5    10678.26    10704.22    181.53 o
   0  -1   5       14.98        6.46     28.59 o
   1  -1   5     4383.71     4404.62    114.34 o
   2  -1   5       56.76       62.17     30.10 o
   3  -1   5      897.08      889.93     41.31 o
   4  -1   5     4521.24     4830.37    106.00 o
   5  -1   5     7745.81     7601.38    195.51 o
   6  -1   5      197.54      183.31     25.41 o
   7  -1   5      181.63      199.10     40.13 o
   8  -1   5       15.07       14.13     37.27 o
   9  -1   5      762.27      837.25    102.59 o
  10  -1   5     1299.12     1257.74    180.31 o
  11  -1   5      511.52      496.16     65.42 o
  12  -1   5      256.27      355.56     64.23 o
 -13   0   5     1316.34     1012.45    105.98 o
 -12   0   5      662.42      722.24     87.82 o
 -11   0   5     1596.74     1603.32    116.62 o
 -10   0   5     2538.25     2467.15    141.82 o
  -9   0   5     1846.31     1693.06     89.18 o
  -8   0   5       94.31       44.80     35.24 o
  -7   0   5      484.61      434.87     41.28 o
  -6   0   5      965.00      925.20     43.58 o
  -5   0   5     1323.20     1354.83     46.93 o
  -4   0   5     2604.56     2690.06     79.46 o
  -3   0   5      863.66      834.10     33.94 o
  -2   0   5     3297.47     3369.26    115.04 o
  -1   0   5       91.62      149.81     27.81 o
   0   0   5      968.79      935.50     64.26 o
   1   0   5      751.43      778.05     63.13 o
   2   0   5     2792.87     2568.60     66.97 o
   3   0   5       85.14      142.57     54.56 o
   4   0   5     1764.41     1813.43     70.96 o
   5   0   5      200.29      238.74     26.99 o
   6   0   5     1015.57      941.56     45.79 o
   7   0   5       93.47       91.29     32.38 o
   8   0   5      989.20      978.79     63.63 o
   9   0   5      388.28      393.33     77.48 o
  10   0   5     5734.05     5572.39    270.54 o
  11   0   5      512.95      635.45     87.20 o
  12   0   5     2026.46     2323.95    162.56 o
 -13   1   5      103.87      200.41     67.50 o
 -12   1   5     1967.95     1838.19    132.62 o
 -11   1   5     1502.33     1251.46    107.07 o
 -10   1   5     4429.36     4316.31    189.87 o
  -9   1   5      102.90      168.14     45.24 o
  -8   1   5     1416.64     1410.95    107.41 o
  -7   1   5     2048.43     1897.49     96.38 o
  -6   1   5     2025.85     2101.78     62.67 o
  -5   1   5     3894.68     3944.29     81.47 o
  -4   1   5      172.92      139.87     22.10 o
  -3   1   5     1917.33     2059.48     50.54 o
  -2   1   5     4412.03     4621.24     92.23 o
  -1   1   5     9699.58     9858.36    170.12 o
   0   1   5       63.38       11.30     25.37 o
   1   1   5     7316.57     7771.62    198.18 o
   2   1   5     3006.77     3086.55     79.76 o
   3   1   5     7377.79     7215.95    191.56 o
   4   1   5       82.41      -57.61    104.95 o
   5   1   5     7499.52     7299.32    450.59 o
   6   1   5      100.83      105.55     26.19 o
   7   1   5     4546.00     4333.15    113.80 o
   8   1   5      306.83      215.17     37.61 o
   9   1   5     6642.77     6808.33    173.01 o
  10   1   5       33.08      127.84    213.06 o
  11   1   5     4110.72     3883.72    184.43 o
  12   1   5        1.62      -27.62     57.61 o
 -12   2   5       68.68       57.34     56.82 o
 -11   2   5     3456.40     3240.84    154.32 o
 -10   2   5      115.87      118.90     45.44 o
  -9   2   5     2694.08     2727.32    107.47 o
  -8   2   5      702.54      746.27     85.99 o
  -7   2   5     4441.38     4385.81    116.31 o
  -6   2   5     3143.51     3044.36     96.58 o
  -5   2   5     5881.83     5873.55    117.59 o
  -4   2   5     1145.28     1114.75     50.92 o
  -3   2   5      894.50      906.48     41.37 o
  -2   2   5      480.78      483.93     30.78 o
  -1   2   5      454.00      519.69     54.42 o
   0   2   5     1846.65     1841.17     66.29 o
   1   2   5     3911.77     3789.67     96.60 o
   2   2   5     1790.47     1841.16     68.11 o
   3   2   5        4.54      -78.91     78.91 o
   4   2   5    10120.65     9344.71    480.57 o
   5   2   5     2622.02     2532.27    274.61 o
   6   2   5    17474.13    18451.11    860.93 o
   7   2   5      321.30      153.88    194.91 o
   8   2   5     2718.43     2622.28    120.73 o
   9   2   5      494.00      578.38     84.04 o
  10   2   5     5801.67     5804.08    245.81 o
  11   2   5        9.91      -47.03     53.27 o
  12   2   5     2685.40     3202.51    183.07 o
 -12   3   5     2753.24     2564.89    146.49 o
 -11   3   5      237.01      200.14     53.14 o
 -10   3   5     4477.13     4303.15    142.06 o
  -9   3   5        8.32       38.20     38.75 o
  -8   3   5      120.75      190.82     42.94 o
  -7   3   5      860.98      919.07     89.18 o
  -6   3   5     5537.13     5599.63    120.02 o
  -5   3   5      856.65      807.41     65.35 o
  -4   3   5     2655.72     2482.33     68.80 o
  -3   3   5        1.90      -19.47     19.47 o
  -2   3   5      316.72      338.47     32.35 o
  -1   3   5      100.16      178.84     26.53 o
   0   3   5      148.34      178.48     31.74 o
   1   3   5     6595.22     7189.85    155.09 o
   2   3   5     1145.95     1014.70     45.03 o
   3   3   5       47.16        3.95     95.48 o
   4   3   5     3830.23     4442.72    316.44 o
   5   3   5     4270.84     4278.59    353.52 o
   6   3   5     1871.62     1463.81    248.57 o
   7   3   5     4354.54     4766.26    416.65 o
   8   3   5       46.13      144.41    208.33 o
   9   3   5     1854.73     1833.94    162.56 o
  10   3   5     1933.91     1910.65    106.33 o
  11   3   5     2116.50     2196.37    175.18 o
  12   3   5      332.96      325.13     68.38 o
 -12   4   5       31.12       -2.01     47.11 o
 -11   4   5     2370.17     2104.12    143.32 o
 -10   4   5      518.51      557.88     77.38 o
  -9   4   5      594.45      534.37     61.21 o
  -8   4   5      324.62      285.21     49.14 o
  -7   4   5     1588.81     1713.28    100.91 o
  -6   4   5       21.89       20.80     33.35 o
  -5   4   5      171.30      204.38     57.53 o
  -4   4   5      118.77       79.68     26.32 o
  -3   4   5     1115.35     1294.00     67.16 o
  -2   4   5      884.91      881.38     39.69 o
  -1   4   5      213.77      141.94     25.80 o
   0   4   5       34.82       31.27     31.18 o
   1   4   5     1234.42     1298.20    101.76 o
   2   4   5      211.47      228.81     51.88 o
   3   4   5      146.63       20.52     92.33 o
   4   4   5      442.45      374.04    135.73 o
   5   4   5     3149.27     3156.46    303.81 o
   6   4   5      663.56      835.67    220.95 o
   7   4   5      830.70      543.70    228.05 o
   8   4   5      435.34      531.86    213.85 o
   9   4   5     1939.65     2069.85    333.80 o
  10   4   5     1705.13     1945.51    117.58 o
  11   4   5      592.99      565.01    286.45 o
  12   4   5     1128.01     1271.68    107.83 o
 -12   5   5      816.46      886.91     86.57 o
 -11   5   5      522.31      623.99    109.04 o
 -10   5   5     1864.76     1812.84    106.41 o
  -9   5   5     1065.10     1102.99     88.86 o
  -8   5   5      827.72      846.04     87.56 o
  -7   5   5       70.81      102.57     64.47 o
  -6   5   5     2497.60     2614.00    106.80 o
  -5   5   5      143.20      144.41     34.77 o
  -4   5   5      212.15      229.99     34.99 o
  -3   5   5       33.72       49.77     25.16 o
  -2   5   5      325.02      352.94     28.81 o
  -1   5   5     1272.59     1277.08     54.36 o
   0   5   5     2172.28     2031.25     77.14 o
   1   5   5       33.17       48.49     26.68 o
   2   5   5      544.34      481.47     37.82 o
   3   5   5      362.66      386.67    127.05 o
   4   5   5     3083.97     2470.72    259.62 o
   5   5   5       63.40      131.78    150.72 o
   6   5   5     5336.27     5556.16    426.12 o
   7   5   5      628.28      564.22    218.59 o
   8   5   5     1471.76     1617.69    295.92 o
   9   5   5      597.38      532.65    230.42 o
  10   5   5     3631.95     3708.06    457.69 o
  11   5   5      430.39      545.28    280.93 o
 -12   6   5      910.29      851.10     88.44 o
 -11   6   5      701.15      646.30     76.88 o
 -10   6   5     3429.22     3428.66    181.92 o
  -9   6   5      856.16      808.97    140.64 o
  -8   6   5      858.73      843.13    130.64 o
  -7   6   5     1316.80     1335.38     79.55 o
  -6   6   5     1481.88     1521.52     87.27 o
  -5   6   5      713.15      655.84     53.51 o
  -4   6   5      187.81      220.78     36.13 o
  -3   6   5      428.57      528.29     43.08 o
  -2   6   5       68.45       44.75     21.81 o
  -1   6   5      238.36      325.19     51.05 o
   0   6   5      287.19      280.57     57.46 o
   1   6   5     1031.95      964.93     57.07 o
   2   6   5      359.28      326.04     48.39 o
   3   6   5     1879.36     2068.01     65.86 o
   4   6   5      101.67      -70.23    116.79 o
   5   6   5     6909.92     6716.16    448.22 o
   6   6   5        6.17     -141.25    141.25 o
   7   6   5     3432.46     3457.12    392.19 o
   8   6   5       59.49      284.08    191.76 o
   9   6   5     5590.68     6307.40    529.50 o
  10   6   5       82.76      104.95    230.42 o
  11   6   5     1617.78     1219.97    330.64 o
 -11   7   5      955.74      890.18    102.87 o
 -10   7   5      130.28      104.72     52.23 o
  -9   7   5     3404.64     3191.57    127.26 o
  -8   7   5      116.97       57.94     43.32 o
  -7   7   5     1630.94     1693.60     90.47 o
  -6   7   5      307.64      359.45     48.96 o
  -5   7   5     1071.61     1198.97     70.51 o
  -4   7   5       11.71       23.42     33.45 o
  -3   7   5      156.78      169.44     34.12 o
  -2   7   5     1507.51     1462.43     64.41 o
  -1   7   5      243.70      224.43     45.22 o
   0   7   5      126.37       88.54     55.67 o
   1   7   5       90.85       34.24     54.60 o
   2   7   5       65.64       96.72     31.76 o
   3   7   5      360.35      364.27     37.92 o
   4   7   5     2649.68     2892.90    309.33 o
   5   7   5     1661.22     1378.59    239.89 o
   6   7   5     3030.30     3151.73    353.52 o
   7   7   5      224.25      217.01    179.92 o
   8   7   5     3572.39     3590.48    423.76 o
   9   7   5      189.67       90.75    219.37 o
  10   7   5     2064.47     2022.50    377.20 o
  11   7   5       33.07     -200.44    200.44 o
 -11   8   5        2.23       -6.06     64.97 o
 -10   8   5      885.18      901.68     86.60 o
  -9   8   5       17.26       21.28     43.82 o
  -8   8   5     1668.98     1545.49     97.61 o
  -7   8   5       86.76       31.70     40.69 o
  -6   8   5      637.50      615.47     61.00 o
  -5   8   5       59.28      120.53     47.38 o
  -4   8   5      218.07      228.08     50.59 o
  -3   8   5      766.79      786.41     64.73 o
  -2   8   5      123.11       86.90     35.22 o
  -1   8   5      160.43       87.50     88.78 o
   0   8   5        2.19      -56.08     56.08 o
   1   8   5      403.53      449.81     90.35 o
   2   8   5     1832.78     1887.09    151.12 o
   3   8   5       32.40       17.56     57.38 o
   4   8   5      741.13      671.17     78.52 o
   5   8   5     1523.09     1418.83    265.14 o
   6   8   5      614.76      655.76    212.27 o
   7   8   5     1062.84     1141.06    258.04 o
   8   8   5     1083.04      856.98    272.24 o
   9   8   5     1342.15     1174.20    314.07 o
  10   8   5      204.82      141.25    245.42 o
 -10   9   5      126.49      227.70     90.75 o
  -9   9   5      862.66      828.29    132.73 o
  -8   9   5      459.45      440.79     74.98 o
  -7   9   5      742.63      687.93     86.05 o
  -6   9   5       16.87        1.37     45.60 o
  -5   9   5      394.50      367.79     62.36 o
  -4   9   5       77.92       52.85     50.77 o
  -3   9   5       78.32       40.41     43.81 o
  -2   9   5       11.16        7.26     75.36 o
  -1   9   5      288.64      367.39    143.62 o
   0   9   5      175.56      144.02     72.94 o
   1   9   5      182.45      158.99     73.45 o
   2   9   5      199.14      195.01     75.00 o
   3   9   5       73.39      112.14     78.12 o
   4   9   5      876.57      802.34    245.02 o
   5   9   5     2489.37     2542.88    310.12 o
   6   9   5      341.85      404.03    195.70 o
   7   9   5      890.61      857.77    254.88 o
   8   9   5      475.60      580.79    244.63 o
   9   9   5      489.82      333.80    235.95 o
  10   9   5      336.01      100.22    238.31 o
 -10  10   5      574.17      472.99     91.99 o
  -9  10   5      684.29      695.43     94.54 o
  -8  10   5     1788.21     1883.69    123.87 o
  -7  10   5      297.59      322.33     71.66 o
  -6  10   5      594.40      505.67    182.61 o
  -5  10   5      191.04      126.53     52.37 o
  -4  10   5       34.42      -57.05     80.78 o
  -3  10   5       98.97       66.66     56.95 o
  -2  10   5      523.87      436.80     78.12 o
  -1  10   5     1198.39     1050.87    112.15 o
   0  10   5      321.03      177.89     82.58 o
   1  10   5      833.94      940.01    108.53 o
   2  10   5      513.66      663.72     99.27 o
   3  10   5       57.50       56.99     71.26 o
   4  10   5      745.47      806.07     92.81 o
   5  10   5        6.49      -48.62     48.62 o
   6  10   5     2392.23     2439.15    117.75 o
   7  10   5      204.77      287.24    211.48 o
   8  10   5     2111.14     2145.61    362.20 o
   9  10   5      151.93      104.16    225.69 o
  -9  11   5      552.24      494.01     90.96 o
  -8  11   5      305.14      368.33    153.88 o
  -7  11   5      914.64      903.08    136.91 o
  -6  11   5      201.53      150.62     66.75 o
  -5  11   5       44.48       47.74     57.77 o
  -4  11   5       58.02       32.61     54.74 o
  -3  11   5      109.74       97.72     63.52 o
  -2  11   5       24.07      112.03     52.41 o
  -1  11   5      301.83      424.54    134.94 o
   0  11   5        0.16       16.53     75.83 o
   1  11   5     1249.67     1473.46    131.58 o
   2  11   5      705.43      694.88    101.45 o
   3  11   5      315.05      256.51     82.54 o
   4  11   5      394.27      294.81     78.20 o
   5  11   5     2293.92     2484.37    355.10 o
   6  11   5        7.73      -56.10     56.10 o
   7  11   5     1211.87     1103.97    276.98 o
   8  11   5       13.45       37.88    204.38 o
  -8  12   5       84.04      -52.86     52.86 o
  -7  12   5       95.10      -31.56     71.02 o
  -6  12   5       82.53       67.54    136.91 o
  -5  12   5      182.16       94.69     68.54 o
  -4  12   5       56.89       45.72     54.75 o
  -3  12   5       94.42       98.06     55.12 o
  -2  12   5      156.58       75.76    118.37 o
  -1  12   5      902.76      768.60    148.35 o
   0  12   5       12.89       81.28     99.43 o
   1  12   5       57.52       25.48     76.60 o
   2  12   5      827.22      760.45    106.56 o
   3  12   5      335.67      287.90     86.34 o
   4  12   5      509.49      598.99    100.20 o
   5  12   5      596.63      514.96    240.68 o
   6  12   5      538.00      457.05     87.54 o
   7  12   5       73.39      202.67     73.93 o
   8  12   5      441.81      164.14    236.73 o
  -7  13   5       38.42       86.80     84.44 o
  -6  13   5      408.21      524.84    190.18 o
  -5  13   5       30.34        4.71    120.73 o
  -4  13   5       59.22       21.68     62.14 o
  -3  13   5       70.27       55.66    134.15 o
  -2  13   5       24.34      273.03    131.78 o
  -1  13   5       61.01      103.37    116.00 o
   0  13   5      205.67      141.25    113.63 o
   1  13   5      893.40      806.48    149.14 o
   2  13   5      686.26      606.23    106.14 o
   3  13   5       39.42     -123.89    123.89 o
   4  13   5      428.55      428.28     99.06 o
   5  13   5      622.10      684.43    108.74 o
   6  13   5      661.29      604.32    106.15 o
   7  13   5      550.07      543.14     99.98 o
  -6  14   5       10.88      -33.18    165.71 o
  -5  14   5      323.82      205.94     76.40 o
  -4  14   5        3.37      -31.99     90.35 o
  -3  14   5       33.41       57.04     57.81 o
  -2  14   5      219.34      -45.77    127.84 o
  -1  14   5        1.92      -91.54    115.21 o
   0  14   5       14.63       78.12    117.58 o
   1  14   5      389.16      354.31    131.78 o
   2  14   5       29.58      -39.46    103.37 o
   3  14   5      563.30      553.54    124.68 o
   4  14   5      136.40       19.48     82.53 o
   5  14   5     1362.13     1229.04    137.96 o
   6  14   5      563.38      422.57    107.19 o
  -5  15   5        1.88       73.02     67.97 o
  -4  15   5        2.04       57.48    152.30 o
  -3  15   5       52.49       14.99    141.25 o
  -2  15   5      196.36      199.65    142.04 o
  -1  15   5       39.45       52.87    125.47 o
   0  15   5      438.57      156.24    130.99 o
   1  15   5       55.47      -30.78    112.05 o
   2  15   5      766.03      674.69    153.88 o
   3  15   5        0.41        3.95    112.84 o
   4  15   5      618.60      468.05    123.89 o
  -3  16   5      104.60       11.84    139.67 o
  -2  16   5        0.80      -85.22    130.20 o
  -1  16   5      292.01      311.70    150.72 o
   0  16   5      183.72      204.38    142.04 o
   1  16   5     1146.07     1219.18    192.54 o
   2  16   5       10.51      108.90    124.68 o
  -2 -19   6        5.29     -116.79    116.79 o
  -1 -19   6     2547.00     2456.52    284.08 o
   0 -19   6      264.66       78.12    153.09 o
   1 -19   6     2639.38     2701.93    313.28 o
   2 -19   6      113.63       22.94     69.67 o
  -4 -18   6     1857.01     2214.49    660.49 o
  -3 -18   6      102.37      152.30    128.63 o
  -2 -18   6     1508.21     1295.73    209.90 o
  -1 -18   6      191.21      212.27    140.46 o
   0 -18   6     3364.07     3216.44    305.39 o
   1 -18   6      378.31      283.83     73.85 o
   2 -18   6     2755.29     3074.83    167.53 o
   3 -18   6      347.62      432.65     88.97 o
   4 -18   6     1775.99     2095.58    159.85 o
   5 -18   6      419.12      282.50    106.53 o
  -6 -17   6        1.58      -96.27     96.27 o
  -5 -17   6     1047.61      956.67    278.16 o
  -4 -17   6        1.09      111.27    117.58 o
  -3 -17   6      638.77      725.99    165.71 o
  -2 -17   6      493.06      724.41    163.35 o
  -1 -17   6     2351.33     2697.20    272.24 o
   0 -17   6        6.89      -50.67     50.89 o
   1 -17   6     2892.13     2373.70    170.45 o
   2 -17   6      132.01       57.03     65.07 o
   3 -17   6     1289.26     1425.08    129.34 o
   4 -17   6      267.98      341.72     85.61 o
   5 -17   6     2539.64     2904.74    213.85 o
   6 -17   6       42.52       78.12     92.33 o
  -7 -16   6        4.15      107.38     88.53 o
  -6 -16   6      332.75      333.23    100.70 o
  -5 -16   6      769.77      631.77    119.12 o
  -4 -16   6      624.01      377.20    133.36 o
  -3 -16   6      855.99      568.16    149.14 o
  -2 -16   6      154.57      341.69    128.63 o
  -1 -16   6     3228.88     2888.95    264.35 o
   0 -16   6     3437.75     3463.64    153.97 o
   1 -16   6     2970.44     2798.45    168.87 o
   2 -16   6     1030.46     1051.14    235.55 o
   3 -16   6     1355.64     1309.01    123.50 o
   4 -16   6     1007.01     1158.64    232.79 o
   5 -16   6      204.32      201.95     70.30 o
   6 -16   6     1430.43     1819.61    140.65 o
   7 -16   6      126.19       51.74     67.60 o
  -8 -15   6      118.69      211.90     91.08 o
  -7 -15   6      608.77      674.13    113.76 o
  -6 -15   6      223.25      226.48     93.95 o
  -5 -15   6       50.12       48.75     74.69 o
  -4 -15   6      195.66      112.05    104.95 o
  -3 -15   6      583.05      437.96    127.84 o
  -2 -15   6     1416.94     1806.29    206.75 o
  -1 -15   6      452.56      416.02     62.67 o
   0 -15   6     2624.01     2506.90    155.06 o
   1 -15   6     1365.48     1132.58    102.15 o
   2 -15   6     2038.54     1984.00    242.26 o
   3 -15   6       20.02       61.58     62.37 o
   4 -15   6      777.01      816.59     82.12 o
   5 -15   6      853.29      866.97     97.78 o
   6 -15   6      909.04     1103.49    113.88 o
   7 -15   6      320.66      442.84     83.81 o
   8 -15   6       67.26       -8.73     62.46 o
  -9 -14   6      250.47      225.18     93.36 o
  -8 -14   6      270.09      370.34     97.19 o
  -7 -14   6       14.91        9.78    222.53 o
  -6 -14   6     1110.57     1079.47    128.37 o
  -5 -14   6      673.12      669.29    109.57 o
  -4 -14   6       11.74      -43.40     76.54 o
  -3 -14   6      248.84      130.99    101.01 o
  -2 -14   6       92.90       46.56    100.22 o
  -1 -14   6      443.73      439.77    129.41 o
   0 -14   6       38.18       34.34     63.92 o
   1 -14   6      229.71      328.62     69.62 o
   2 -14   6       20.33      -38.05     38.05 o
   3 -14   6      312.97      371.02     61.52 o
   4 -14   6      102.56       64.47     55.93 o
   5 -14   6     1880.63     1758.27    180.31 o
   6 -14   6       24.45       62.79     73.39 o
   7 -14   6      458.51      560.24    115.21 o
   8 -14   6       17.29       86.93     66.29 o
   9 -14   6     1478.22     1176.27    125.86 o
  -9 -13   6     1406.98     1435.32    144.68 o
  -8 -13   6      200.31      172.17     82.07 o
  -7 -13   6      183.67      223.33     80.25 o
  -6 -13   6      934.65     1124.39    142.44 o
  -5 -13   6     1121.47      941.30    115.00 o
  -4 -13   6     1008.11      944.57    142.83 o
  -3 -13   6       12.51      115.21     95.48 o
  -2 -13   6      999.57     1073.24     76.73 o
  -1 -13   6        5.26       27.09     45.88 o
   0 -13   6     2874.01     2759.53    135.58 o
   1 -13   6       46.49       58.29     43.55 o
   2 -13   6      996.02     1044.72     80.42 o
   3 -13   6      104.41      140.23     54.05 o
   4 -13   6      239.57      378.69     84.42 o
   5 -13   6      114.85      185.31     75.17 o
   6 -13   6     2611.49     2678.64    114.90 o
   7 -13   6       69.22       20.72     47.46 o
   8 -13   6      853.96      859.55     86.81 o
   9 -13   6      231.94      216.47     58.66 o
 -10 -12   6      182.96      143.05    121.92 o
  -9 -12   6        4.42       48.33     58.29 o
  -8 -12   6       12.41       48.12     81.28 o
  -7 -12   6      211.48      201.90     60.00 o
  -6 -12   6      883.23      930.52    111.69 o
  -5 -12   6      247.93      284.39     80.18 o
  -4 -12   6      504.23      628.14    120.73 o
  -3 -12   6      533.28      602.88    121.52 o
  -2 -12   6     4241.38     4395.03    148.46 o
  -1 -12   6     6739.40     6744.27    467.55 o
   0 -12   6     3207.50     3148.91    107.37 o
   1 -12   6     8876.97     9215.90    215.25 o
   2 -12   6     2058.96     1872.74     96.99 o
   3 -12   6     2430.73     2350.98     91.97 o
   4 -12   6     1051.28     1114.04     73.72 o
   5 -12   6     2361.26     2580.75    104.77 o
   6 -12   6     1314.13     1197.78     85.45 o
   7 -12   6       87.14        6.44     42.37 o
   8 -12   6       54.07      100.91     49.65 o
   9 -12   6      854.37      811.12     81.65 o
  10 -12   6      256.60      232.22     60.21 o
 -10 -11   6        9.57      -58.25     59.69 o
  -9 -11   6      441.47      365.83     67.83 o
  -8 -11   6        7.62       14.82     49.01 o
  -7 -11   6        7.08        4.85     45.23 o
  -6 -11   6      322.60      257.72     61.86 o
  -5 -11   6     9426.50    10028.08    403.24 o
  -4 -11   6        3.82       13.41     78.12 o
  -3 -11   6    11503.96    11360.53    273.16 o
  -2 -11   6     2453.62     2362.59    135.33 o
  -1 -11   6    13397.89    13173.79    264.46 o
   0 -11   6     4025.84     4192.62    182.64 o
   1 -11   6    10198.11    10320.88    196.73 o
   2 -11   6     6124.33     6334.34    144.80 o
   3 -11   6     8889.64     9342.44    193.08 o
   4 -11   6     2169.12     2274.99    104.33 o
   5 -11   6     6825.08     6932.13    192.83 o
   6 -11   6     2095.06     2100.00    109.65 o
   7 -11   6       41.94        1.33     58.09 o
   8 -11   6       15.93       24.54     41.99 o
   9 -11   6      271.72      202.49     55.61 o
  10 -11   6      540.61      664.85     78.08 o
 -11 -10   6      125.09       94.28    101.01 o
 -10 -10   6      759.14      761.99     85.42 o
  -9 -10   6      149.71      138.34     58.32 o
  -8 -10   6      801.59      663.24    104.43 o
  -7 -10   6      116.78       48.48     49.01 o
  -6 -10   6    11115.98    10853.67    270.50 o
  -5 -10   6        5.29      181.89     61.04 o
  -4 -10   6     5726.04     5562.48    269.88 o
  -3 -10   6      313.17      254.82     59.58 o
  -2 -10   6    16859.61    16894.92    392.44 o
  -1 -10   6      229.56      275.83     49.00 o
   0 -10   6    15249.49    15024.67    330.76 o
   1 -10   6      472.12      393.24     38.86 o
   2 -10   6    16362.71    16516.32    284.59 o
   3 -10   6     1124.54     1131.61     64.53 o
   4 -10   6     3605.55     3789.62    172.78 o
   5 -10   6     3709.20     3413.11    109.45 o
   6 -10   6     7579.92     7653.46    279.41 o
   7 -10   6     1219.20     1126.18     81.97 o
   8 -10   6      769.73      881.76     76.18 o
   9 -10   6      858.58      899.46    101.21 o
  10 -10   6      414.57      428.21     65.71 o
  11 -10   6      257.32      168.86     58.55 o
 -11  -9   6      502.77      475.25     74.23 o
 -10  -9   6      142.90      161.30     58.41 o
  -9  -9   6     2849.98     2615.77    135.56 o
  -8  -9   6      333.15      342.79     63.70 o
  -7  -9   6     2683.07     2867.43    133.68 o
  -6  -9   6      372.09      426.65     62.84 o
  -5  -9   6    11703.83    10997.57    297.25 o
  -4  -9   6      533.03      516.08     94.69 o
  -3  -9   6     9128.15     8991.74    223.91 o
  -2  -9   6        7.55       58.47     25.73 o
  -1  -9   6    19928.87    19944.58    316.78 o
   0  -9   6     1546.63     1649.44     60.84 o
   1  -9   6    19409.76    19213.06    315.05 o
   2  -9   6     1273.83     1353.69    106.61 o
   3  -9   6    13227.58    13661.99    252.40 o
   4  -9   6     1130.07     1141.99     64.35 o
   5  -9   6    11897.96    12310.13    234.86 o
   6  -9   6     7568.01     7393.08    249.57 o
   7  -9   6     2582.93     2511.36    105.92 o
   8  -9   6      799.79      894.05     75.29 o
   9  -9   6     2915.11     2915.83    120.71 o
  10  -9   6      579.02      588.81    104.56 o
  11  -9   6     1228.56     1117.21    113.12 o
 -11  -8   6      147.30      148.51     57.62 o
 -10  -8   6     1442.81     1460.68    101.18 o
  -9  -8   6      175.72      177.81     53.13 o
  -8  -8   6     1077.32      974.15     79.79 o
  -7  -8   6      163.37       73.48     47.54 o
  -6  -8   6    16113.09    16305.87    351.88 o
  -5  -8   6      766.44      821.29     69.38 o
  -4  -8   6    10740.19    10346.42    206.14 o
  -3  -8   6      164.52      290.04     29.42 o
  -2  -8   6    35110.59    34804.37    518.04 o
  -1  -8   6     1159.39     1333.33     53.19 o
   0  -8   6    17240.95    16527.00    271.15 o
   1  -8   6     2205.99     2364.52     73.07 o
   2  -8   6    29318.04    28485.39    456.17 o
   3  -8   6     5387.77     5552.78    125.13 o
   4  -8   6    14191.61    13919.50    247.81 o
   5  -8   6     3089.10     3140.37    157.29 o
   6  -8   6    16105.71    16517.25    333.78 o
   7  -8   6      369.64      351.77     54.19 o
   8  -8   6     2347.23     2163.18     98.99 o
   9  -8   6     2327.92     2275.93    106.39 o
  10  -8   6     1686.13     1763.38    108.18 o
  11  -8   6      157.51      146.46     64.36 o
 -12  -7   6        3.36        3.91     47.79 o
 -11  -7   6      282.90      242.52    105.40 o
 -10  -7   6       14.44       32.15     59.01 o
  -9  -7   6     2793.81     2735.12    117.97 o
  -8  -7   6      695.27      677.60     68.13 o
  -7  -7   6      751.41      789.57     70.11 o
  -6  -7   6     2027.10     2042.90    107.48 o
  -5  -7   6    15578.86    14748.25    316.86 o
  -4  -7   6     1885.61     1724.44     62.52 o
  -3  -7   6    26168.57    24999.17    393.41 o
  -2  -7   6     2454.29     2457.76     64.76 o
  -1  -7   6    16070.56    15877.52    256.79 o
   0  -7   6     2150.36     2285.89     65.81 o
   1  -7   6    16574.09    16760.71    274.53 o
   2  -7   6      471.93      519.84     39.13 o
   3  -7   6    23098.51    23644.03    436.18 o
   4  -7   6        0.25       24.95     29.73 o
   5  -7   6    18549.21    18740.63    314.43 o
   6  -7   6      613.69      680.23     59.79 o
   7  -7   6     3027.70     2788.91    106.28 o
   8  -7   6       94.41       64.16     57.04 o
   9  -7   6     1940.28     2149.01    155.18 o
  10  -7   6      701.64      557.09     78.11 o
  11  -7   6      135.39      142.51     61.34 o
  12  -7   6      508.27      535.81    111.27 o
 -12  -6   6      370.55      392.10     70.06 o
 -11  -6   6       13.69       22.71     48.03 o
 -10  -6   6      904.63      952.54     80.51 o
  -9  -6   6      417.55      370.38     57.09 o
  -8  -6   6      214.99      175.76     48.97 o
  -7  -6   6     1482.84     1591.83     86.26 o
  -6  -6   6     3303.77     3276.43    114.05 o
  -5  -6   6    11206.03    11765.38    209.14 o
  -4  -6   6     1690.27     1647.64     51.42 o
  -3  -6   6     7677.03     7298.96    119.40 o
  -2  -6   6     9582.73     9532.08    164.08 o
  -1  -6   6    14894.77    14780.03    239.74 o
   0  -6   6    13072.26    12681.44    212.43 o
   1  -6   6    12540.14    12540.07    212.14 o
   2  -6   6    13293.91    13052.95    221.47 o
   3  -6   6     5035.37     5221.80    113.26 o
   4  -6   6     7160.50     6901.67    140.36 o
   5  -6   6     5913.77     6258.77    154.72 o
   6  -6   6     7867.18     7919.59    184.24 o
   7  -6   6      963.75      926.02     66.68 o
   8  -6   6      160.24      188.81     56.97 o
   9  -6   6      554.12      442.21     67.34 o
  10  -6   6      549.16      531.07    110.48 o
  11  -6   6        0.69      -41.00     49.20 o
  12  -6   6       25.05      -18.48     52.36 o
 -12  -5   6        9.37       -6.08     75.20 o
 -11  -5   6        2.91      -22.82     49.83 o
 -10  -5   6      351.47      349.42     57.68 o
  -9  -5   6      685.04      691.44     68.59 o
  -8  -5   6      306.84      332.33     58.24 o
  -7  -5   6      115.72       93.22     33.71 o
  -6  -5   6     8056.46     8418.22    141.31 o
  -5  -5   6       18.30       31.95     18.98 o
  -4  -5   6    10763.85    10621.74    180.46 o
  -3  -5   6     6009.54     5911.83    102.22 o
  -2  -5   6     2716.00     2472.96     79.61 o
  -1  -5   6     1335.80     1355.26     49.26 o
   0  -5   6    14117.89    14088.63    230.37 o
   1  -5   6     2521.28     2454.56     67.51 o
   2  -5   6      658.95      654.20     49.20 o
   3  -5   6    10206.71    10090.84    179.22 o
   4  -5   6     7130.68     6595.80    170.40 o
   5  -5   6     2397.81     2061.08     69.17 o
   6  -5   6     2722.91     2765.39     94.52 o
   7  -5   6       34.29       21.35     33.86 o
   8  -5   6      419.51      467.65     53.74 o
   9  -5   6     1515.92     1496.88    128.63 o
  10  -5   6      129.90      131.26     53.74 o
  11  -5   6       32.85       19.52     50.19 o
  12  -5   6      290.84      204.93     65.59 o
 -12  -4   6      223.56      181.29     59.87 o
 -11  -4   6        2.56      -41.98     41.98 o
 -10  -4   6      583.03      541.18     67.37 o
  -9  -4   6     1410.93     1441.71     91.33 o
  -8  -4   6       69.61       38.71     40.88 o
  -7  -4   6      211.35      203.63     25.33 o
  -6  -4   6      816.55      941.31     74.82 o
  -5  -4   6     2863.27     2506.10     59.66 o
  -4  -4   6       62.34      110.29     21.22 o
  -3  -4   6        7.11       32.79     18.97 o
  -2  -4   6     1279.74     1341.53     54.14 o
  -1  -4   6    10021.17     9279.51    161.22 o
   0  -4   6      283.96      294.05     28.09 o
   1  -4   6     6777.06     6137.30    117.87 o
   2  -4   6      557.75      541.53     34.38 o
   3  -4   6      909.75     1064.05     46.53 o
   4  -4   6       63.10       54.43     23.74 o
   5  -4   6     4501.27     4356.63    168.72 o
   6  -4   6     2288.42     2321.60     83.43 o
   7  -4   6       88.39       85.40     56.21 o
   8  -4   6       44.43       25.95     42.58 o
   9  -4   6       21.18       27.14     45.77 o
  10  -4   6      956.25      958.53     85.88 o
  11  -4   6       27.20       86.98     52.36 o
  12  -4   6        3.34      -45.28     46.38 o
 -12  -3   6       29.43      -11.64     49.94 o
 -11  -3   6       65.75       -4.74     61.94 o
 -10  -3   6      660.64      519.85     65.38 o
  -9  -3   6      318.97      304.06     55.75 o
  -8  -3   6       28.78       -4.50     24.46 o
  -7  -3   6        2.18       -5.89     24.93 o
  -6  -3   6      786.62      755.38     36.62 o
  -5  -3   6     4482.41     4698.21     78.84 o
  -4  -3   6       23.85       15.15     19.40 o
  -3  -3   6     4994.31     5559.64    113.13 o
  -2  -3   6      138.08       59.16     23.06 o
  -1  -3   6      290.83      400.17     31.86 o
   0  -3   6    36418.54    36873.82    544.84 o
   1  -3   6       32.73       56.49     22.57 o
   2  -3   6       13.72      127.80     24.04 o
   3  -3   6     3376.17     3601.50     80.49 o
   4  -3   6      627.03      489.80     37.89 o
   5  -3   6      166.67      175.23     30.16 o
   6  -3   6      284.90      237.97     35.32 o
   7  -3   6       67.36       46.00     32.24 o
   8  -3   6      162.38      103.48     46.27 o
   9  -3   6      941.83      888.27     96.27 o
  10  -3   6        0.27      -38.45     38.45 o
  11  -3   6        0.01      -25.24     62.73 o
  12  -3   6       68.49       75.86     65.50 o
 -12  -2   6        0.26       42.25     51.63 o
 -11  -2   6       66.01        5.61     50.38 o
 -10  -2   6       65.77       82.58     45.72 o
  -9  -2   6       17.82       59.03     63.46 o
  -8  -2   6     1785.94     1905.71     88.30 o
  -7  -2   6       22.94      -25.43     29.22 o
  -6  -2   6     2284.73     2328.87     67.66 o
  -5  -2   6     2013.96     1854.49     53.09 o
  -4  -2   6      825.02      709.32     34.61 o
  -3  -2   6      811.32      997.05     75.52 o
  -2  -2   6     5405.75     6012.58    119.58 o
  -1  -2   6     2344.27     2305.88     78.48 o
   0  -2   6    13382.09    13894.90    261.27 o
   1  -2   6     3286.13     3192.23     87.08 o
   2  -2   6     5837.97     6234.47    133.43 o
   3  -2   6     3479.96     4010.05     97.44 o
   4  -2   6      132.70      136.06     35.05 o
   5  -2   6     2844.26     2407.81    121.69 o
   6  -2   6      300.39      254.05     33.04 o
   7  -2   6      359.02      331.30     48.71 o
   8  -2   6      896.58      851.81     70.87 o
   9  -2   6       48.72       -3.95     60.76 o
  10  -2   6        5.57      105.96     44.23 o
  11  -2   6        0.08      -41.01     44.35 o
  12  -2   6       19.92       -9.47     66.29 o
 -12  -1   6      183.25      124.77     60.76 o
 -11  -1   6      404.87      345.19     66.26 o
 -10  -1   6        1.55      -22.56     41.88 o
  -9  -1   6     3151.95     3148.89    106.24 o
  -8  -1   6      502.07      522.62     52.01 o
  -7  -1   6     3635.52     3546.27    102.23 o
  -6  -1   6        3.03       23.78     22.37 o
  -5  -1   6     8872.30     8846.01    138.15 o
  -4  -1   6       85.02       64.68     20.27 o
  -3  -1   6        6.18       31.75     22.95 o
  -2  -1   6      388.48      419.96     34.83 o
  -1  -1   6    23544.45    22840.62    355.62 o
   0  -1   6      104.86      119.78     33.63 o
   1  -1   6     8173.96     7970.22    161.01 o
   2  -1   6      294.15      254.78     47.35 o
   3  -1   6     1060.85      860.84     78.51 o
   4  -1   6     1957.20     1666.18     60.44 o
   5  -1   6     7520.70     7825.18    140.46 o
   6  -1   6      355.13      327.38     36.86 o
   7  -1   6     2079.33     1904.46    136.52 o
   8  -1   6      964.19      968.47     70.21 o
   9  -1   6      897.35      817.59    125.47 o
  10  -1   6       89.60      100.91     44.60 o
  11  -1   6      819.54      798.27     78.91 o
  12  -1   6      153.87      186.20     54.76 o
 -12   0   6       33.80      -48.16     48.16 o
 -11   0   6      848.78      920.33     96.49 o
 -10   0   6     1353.62     1350.91     85.47 o
  -9   0   6        1.79      -35.35     35.35 o
  -8   0   6     6152.41     6105.60    157.07 o
  -7   0   6        7.59      -12.08     28.98 o
  -6   0   6     4740.50     4288.94     89.65 o
  -5   0   6      955.49     1034.83     44.98 o
  -4   0   6    17984.26    17351.99    236.39 o
  -3   0   6       85.11      158.94     21.41 o
  -2   0   6    11826.38    11037.29    193.04 o
  -1   0   6     5633.61     5502.12    111.72 o
   0   0   6    50149.35    49200.94    830.26 o
   1   0   6     2837.14     2712.44     98.75 o
   2   0   6     4572.44     4362.56    165.61 o
   3   0   6      464.42      364.72     30.65 o
   4   0   6    14928.72    14682.83    244.29 o
   5   0   6     3573.35     3408.08     81.73 o
   6   0   6     3138.94     2912.61     93.05 o
   7   0   6     2583.39     2257.95    114.88 o
   8   0   6     2914.66     2904.07    153.48 o
   9   0   6      337.53      198.29     55.85 o
  10   0   6      493.23      519.24     87.59 o
  11   0   6       12.92       31.56     58.39 o
  12   0   6      155.61      176.76     74.18 o
 -12   1   6      290.79      421.73     77.34 o
 -11   1   6      319.72      339.83     71.01 o
 -10   1   6       61.48       58.54     41.71 o
  -9   1   6     1175.60     1184.05     80.21 o
  -8   1   6      498.34      499.61     53.65 o
  -7   1   6     7741.70     7274.37    145.91 o
  -6   1   6     2903.23     2856.04     75.81 o
  -5   1   6    23277.42    23629.16    316.27 o
  -4   1   6     2178.40     2290.30     69.46 o
  -3   1   6    13756.34    13294.27    185.89 o
  -2   1   6      211.23      213.43     30.58 o
  -1   1   6    38451.45    38698.84    580.15 o
   0   1   6     6990.54     6468.52    141.34 o
   1   1   6    41905.14    40798.41    850.56 o
   2   1   6     1174.19     1163.47     58.89 o
   3   1   6    15129.19    14508.03    236.64 o
   4   1   6      171.20      190.56     22.58 o
   5   1   6     9330.14     9271.84    190.10 o
   6   1   6        0.57       -3.70     23.23 o
   7   1   6     5469.66     5293.01    149.64 o
   8   1   6     2221.94     2135.21    187.27 o
   9   1   6        0.85      -12.15     58.39 o
  10   1   6        1.28        5.19     47.52 o
  11   1   6      736.70      963.90    231.61 o
  12   1   6      192.64      239.89     72.60 o
 -12   2   6       13.47        0.70     76.54 o
 -11   2   6     2635.87     2194.87    119.52 o
 -10   2   6      423.82      369.32     57.57 o
  -9   2   6      575.08      618.39    106.32 o
  -8   2   6     6180.57     5967.26    163.54 o
  -7   2   6     4160.62     4028.05    128.82 o
  -6   2   6     8721.20     8425.65    155.35 o
  -5   2   6     6185.76     5914.46    149.54 o
  -4   2   6    29779.78    30063.79    419.27 o
  -3   2   6     3964.75     3796.23     97.59 o
  -2   2   6    35645.59    34803.63    531.69 o
  -1   2   6     3066.44     2744.55     77.07 o
   0   2   6    76313.38    76956.23   1344.17 o
   1   2   6       10.63       90.47     26.01 o
   2   2   6    19960.79    20063.74    375.35 o
   3   2   6      446.72      400.57     30.38 o
   4   2   6    34223.53    32064.93   1264.95 o
   5   2   6     1742.39     1635.84    234.37 o
   6   2   6     7443.90     7571.57    519.24 o
   7   2   6       27.52       18.50     48.28 o
   8   2   6     2653.13     2658.84    129.81 o
   9   2   6        3.95      -29.11     43.40 o
  10   2   6      689.13      641.50    231.61 o
  11   2   6      399.84      -56.82    220.95 o
  12   2   6        2.23      -50.27     50.27 o
 -12   3   6      692.00      684.40     94.69 o
 -11   3   6       45.02       12.50     46.06 o
 -10   3   6     1713.06     1855.62    123.22 o
  -9   3   6     1137.62     1159.23     83.02 o
  -8   3   6     3584.97     3516.26    206.95 o
  -7   3   6     5282.35     4978.08    164.00 o
  -6   3   6     6982.64     6662.34    135.80 o
  -5   3   6     7904.77     7532.36    143.04 o
  -4   3   6     2528.30     2423.16     72.10 o
  -3   3   6    13597.28    12890.81    202.47 o
  -2   3   6      238.71      245.07     46.79 o
  -1   3   6    37993.63    38060.41    591.24 o
   0   3   6     8583.07     8170.58    231.79 o
   1   3   6    22737.31    23036.63    428.41 o
   2   3   6        7.16        9.31     24.43 o
   3   3   6    13760.89    13440.14    255.85 o
   4   3   6      103.91      174.39    134.94 o
   6   3   6     1432.91      927.21    222.53 o
   7   3   6     8865.19     9467.02    613.93 o
   8   3   6        0.59       -6.31    194.91 o
   9   3   6      310.47      403.48     92.72 o
  10   3   6      307.73      344.38     59.15 o
  11   3   6      893.07      830.15    304.60 o
  12   3   6       81.06        1.24    196.10 o
 -12   4   6        1.44       31.01     57.60 o
 -11   4   6     2505.23     2297.78    136.18 o
 -10   4   6      418.99      443.26     74.72 o
  -9   4   6      354.42      395.32     58.99 o
  -8   4   6     1406.02     1407.55     80.81 o
  -7   4   6     4874.62     5139.14    214.14 o
  -6   4   6     1111.21     1045.54     60.93 o
  -5   4   6    11646.95    11789.16    213.43 o
  -4   4   6     7390.49     7055.99    135.74 o
  -3   4   6     6324.18     6116.38    129.20 o
  -2   4   6      972.23      777.53     44.80 o
  -1   4   6     8459.79     7996.91    154.00 o
   0   4   6    12426.70    12222.37    322.36 o
   1   4   6     8114.90     7931.79    177.32 o
   2   4   6     1844.12     1746.98     66.91 o
   3   4   6     2235.59     2284.59     96.88 o
   4   4   6    10520.67    10208.00    544.49 o
   5   4   6      758.23      474.26    175.97 o
   6   4   6     2142.78     1803.92    288.82 o
   7   4   6        1.41       98.64    203.59 o
   8   4   6      982.50      677.85    239.10 o
   9   4   6       54.89       45.77    197.28 o
  10   4   6      636.69      739.83     66.52 o
  11   4   6      425.35      360.19     62.05 o
 -12   5   6      514.05      543.77    123.15 o
 -11   5   6       17.52       23.70     50.41 o
 -10   5   6      817.09      778.91     77.43 o
  -9   5   6     1147.23     1016.38     81.78 o
  -8   5   6     1113.69     1021.90    140.09 o
  -7   5   6     1288.51     1319.91     78.31 o
  -6   5   6     8992.77     9143.72    174.73 o
  -5   5   6     3840.56     4161.59    106.07 o
  -4   5   6    10859.71    10807.32    202.73 o
  -3   5   6     1506.34     1414.54     73.24 o
  -2   5   6     9146.97     8715.23    223.90 o
  -1   5   6     1088.92     1017.72     51.52 o
   0   5   6    23055.04    24147.44    588.68 o
   1   5   6     2178.85     2037.67     78.83 o
   2   5   6     3247.10     2971.16    112.19 o
   3   5   6     4515.82     4473.31    213.94 o
   4   5   6     3921.78     3813.80    320.38 o
   5   5   6     3668.72     3855.62    373.25 o
   6   5   6     1878.64     2019.35    306.97 o
   7   5   6     1605.78     1708.44    308.54 o
   8   5   6      456.78      461.63    219.37 o
   9   5   6      203.36      -96.27    194.12 o
  10   5   6       90.06      -43.40    202.01 o
  11   5   6      258.68     -211.48    211.48 o
 -11   6   6      984.16      913.59     89.08 o
 -10   6   6       34.18      -17.95     44.17 o
  -9   6   6      890.49      882.38     79.03 o
  -8   6   6      458.54      438.24     57.15 o
  -7   6   6     1830.63     1831.77     92.57 o
  -6   6   6       48.49       72.78     36.99 o
  -5   6   6     7887.49     7596.22    166.63 o
  -4   6   6     1991.98     2022.35     83.15 o
  -3   6   6     4970.32     4521.60    126.43 o
  -2   6   6      576.31      591.80     37.88 o
  -1   6   6     2466.96     2319.85     76.51 o
   0   6   6     1121.52     1134.31     93.59 o
   1   6   6     2627.71     2044.92    218.47 o
   2   6   6      124.21      117.02     32.66 o
   3   6   6     5345.74     4974.47    162.35 o
   4   6   6     7682.92     7815.40    465.58 o
   5   6   6     3314.52     2984.44    329.85 o
   6   6   6     1832.66     1605.85    289.61 o
   7   6   6       13.67      154.67    192.54 o
   8   6   6      477.70      182.29    194.12 o
   9   6   6       25.61     -153.09    180.71 o
  10   6   6      322.85     -168.08    224.11 o
  11   6   6        5.55     -207.54    208.33 o
 -11   7   6       69.40      114.23     55.24 o
 -10   7   6      477.97      392.47     66.10 o
  -9   7   6        4.90      -33.14     41.76 o
  -8   7   6     1052.02     1197.72     80.93 o
  -7   7   6      104.40      152.70     54.56 o
  -6   7   6     4581.84     4445.50    137.66 o
  -5   7   6      179.85      192.44     42.93 o
  -4   7   6     4871.39     4898.97    165.38 o
  -3   7   6       10.13       69.69     40.48 o
  -2   7   6      608.78      527.97     45.56 o
  -1   7   6       13.74      -12.62     42.22 o
   0   7   6     4310.74     3914.96    230.03 o
   1   7   6      991.75     1286.35    104.44 o
   2   7   6      580.95      542.87     94.69 o
   3   7   6     1584.24     1648.05    109.93 o
   4   7   6     2884.11     2827.75    122.80 o
   5   7   6      368.50      385.88    179.13 o
   6   7   6     1298.06     1427.51    280.93 o
   7   7   6      456.49      536.60    210.69 o
   8   7   6       70.78     -108.90    192.54 o
   9   7   6      229.93      108.90    218.59 o
  10   7   6        8.80      184.65    243.84 o
 -11   8   6       26.99       27.22     69.45 o
 -10   8   6       66.91      -27.34     59.35 o
  -9   8   6      515.20      552.12     90.83 o
  -8   8   6        3.84      -60.20     60.20 o
  -7   8   6      686.41      660.13     76.20 o
  -6   8   6     1112.38     1188.98     90.36 o
  -5   8   6     2494.52     2679.36    119.34 o
  -4   8   6       69.57      128.12     74.09 o
  -3   8   6     3998.32     4188.68    151.04 o
  -2   8   6      186.43      216.82     66.51 o
  -1   8   6     1795.66     1869.67    126.65 o
   0   8   6     1272.08     1218.11    110.22 o
   1   8   6     1840.18     1802.91    174.79 o
   2   8   6      120.01      187.13     74.58 o
   3   8   6     1782.65     1865.78    123.94 o
   4   8   6      181.68      215.30     63.56 o
   6   8   6      194.61      183.86    168.87 o
   7   8   6       87.96      112.05    190.97 o
   8   8   6      213.40       94.69    209.12 o
   9   8   6       86.12     -172.03    172.03 o
  10   8   6       33.34     -205.17    205.17 o
 -10   9   6       22.89      -31.57     62.38 o
  -9   9   6      101.18       92.74     92.90 o
  -8   9   6       10.06       77.70     57.30 o
  -7   9   6      410.93      492.95     80.54 o
  -6   9   6       12.35       54.96     46.93 o
  -5   9   6     1478.46     1452.90    161.23 o
  -4   9   6      286.59      239.07     56.69 o
  -3   9   6     1052.32     1135.77    161.77 o
  -2   9   6     1249.96     1249.17    176.76 o
  -1   9   6     3716.62     3296.14    237.52 o
   0   9   6     1240.28     1221.53    115.58 o
   1   9   6     1758.93     1566.89    127.22 o
   2   9   6      871.73      862.26    126.26 o
   3   9   6      965.69      983.18    124.68 o
   4   9   6      630.20      637.79     84.85 o
   5   9   6      988.45     1063.51    187.42 o
   6   9   6       11.53     -154.67    154.67 o
   7   9   6        9.45     -141.25    159.40 o
   8   9   6       46.90      -53.66    206.75 o
   9   9   6        9.75       87.59    214.64 o
  -9  10   6      187.95      108.26     84.96 o
  -8  10   6      552.16      627.28     86.94 o
  -7  10   6      412.41      366.38     76.85 o
  -6  10   6     2782.79     2983.67    131.60 o
  -5  10   6      101.23       59.37     49.00 o
  -4  10   6     3324.02     3497.72    161.46 o
  -3  10   6      618.40      694.88     83.26 o
  -2  10   6     3926.26     3204.60    241.47 o
  -1  10   6      177.18        3.16    116.79 o
   0  10   6    13176.35    13416.72    398.19 o
   1  10   6      214.47      314.21    115.61 o
   2  10   6     1697.46     1717.06    136.49 o
   3  10   6      716.43      688.72     99.69 o
   4  10   6      539.22      592.24    153.88 o
   5  10   6       53.95        3.41    104.16 o
   6  10   6     1477.22     1401.55    103.83 o
   7  10   6      255.88      -22.10    193.33 o
   8  10   6       66.55      -56.03    183.86 o
   9  10   6      178.42     -168.08    221.74 o
  -9  11   6      377.83      380.42    102.87 o
  -8  11   6       74.42       -7.73    107.65 o
  -7  11   6     1163.80     1202.00    113.78 o
  -6  11   6      654.37      816.89    103.69 o
  -5  11   6     1316.33     1445.37    121.67 o
  -4  11   6       38.91      -24.75     51.02 o
  -3  11   6     1983.56     1803.19    116.42 o
  -2  11   6       32.04       52.87    108.11 o
  -1  11   6     5373.57     5087.43    295.92 o
   0  11   6      903.83      738.61    138.88 o
   1  11   6     2282.35     2310.69    160.02 o
   2  11   6        0.16       20.84     79.31 o
   3  11   6      500.16      585.28     96.51 o
   4  11   6       79.27      125.54     81.67 o
   5  11   6      582.83      647.37     94.29 o
   6  11   6      104.92      -19.06     65.54 o
   7  11   6      348.19      430.30    144.01 o
   8  11   6       62.40      -53.66    190.97 o
  -8  12   6      440.29      476.63    115.21 o
  -7  12   6      429.13      416.65    108.90 o
  -6  12   6      742.61      908.40    110.29 o
  -5  12   6      984.20      826.98    122.31 o
  -4  12   6      673.87      669.16    187.02 o
  -3  12   6      541.31      551.20     78.24 o
  -2  12   6      990.15      693.63    161.77 o
  -1  12   6     2659.19     2036.71    214.64 o
   0  12   6     1944.24     1687.92    187.81 o
   1  12   6      386.27      370.88    121.52 o
   2  12   6      742.46      794.38    112.32 o
   3  12   6       58.00      164.20     83.34 o
   4  12   6      137.20      213.51     88.50 o
   5  12   6      131.87       84.48     79.02 o
   6  12   6      505.40      347.61     88.98 o
   7  12   6       39.87      -19.97     70.46 o
  -7  13   6      897.69      959.56    141.25 o
  -6  13   6     1468.24     1434.25    132.83 o
  -5  13   6      651.51      863.17    209.12 o
  -4  13   6      781.47      809.22    103.37 o
  -3  13   6     1302.31     1208.14    199.65 o
  -2  13   6     1816.63     1700.54    218.59 o
  -1  13   6     2655.21     2512.54    241.47 o
   0  13   6     1803.89     1885.20    207.54 o
   1  13   6     1383.95     1152.11    168.87 o
   2  13   6      653.30      755.18    143.62 o
   3  13   6      772.73      836.79    121.73 o
   4  13   6       72.25       21.48     82.96 o
   5  13   6      672.30      713.18    160.98 o
   6  13   6      158.18      167.53     88.11 o
  -6  14   6      273.90      377.43    167.69 o
  -5  14   6     1747.05     1759.95    174.00 o
  -4  14   6      325.46      446.40    134.15 o
  -3  14   6      950.69     1030.59    196.49 o
  -2  14   6     2010.75     2041.44    243.84 o
  -1  14   6     2244.77     2320.00    246.20 o
   0  14   6     2740.53     2405.22    242.26 o
   1  14   6      936.33     1261.01    179.13 o
   2  14   6     1774.29     1723.43    198.07 o
   3  14   6      607.40      705.47    145.99 o
   4  14   6      519.70      682.07    120.80 o
   5  14   6      537.69      541.07    114.59 o
  -4  15   6     1931.76     1778.67    250.15 o
  -3  15   6      559.53      301.44    153.88 o
  -2  15   6     3132.99     3271.67    303.81 o
  -1  15   6     1128.19      772.54    178.34 o
   0  15   6     2000.65     1905.71    228.84 o
   1  15   6     1336.07     1391.21    195.70 o
   2  15   6     1485.19     1395.16    191.76 o
   3  15   6      728.91      681.01    155.46 o
  -2 -19   7      118.63     -117.58    117.58 o
  -1 -19   7      111.49      265.14    148.35 o
   0 -19   7      110.64       18.94    143.62 o
   1 -19   7        9.52     -119.16    119.16 o
   2 -19   7        2.86      -72.48    108.50 o
  -4 -18   7      472.08      388.24    146.78 o
  -3 -18   7      246.74      315.65    140.46 o
  -2 -18   7      279.43      270.67    152.30 o
  -1 -18   7       63.31       18.94    134.15 o
   0 -18   7       81.03      -99.43    123.10 o
   1 -18   7       22.20      -13.63     55.51 o
   2 -18   7      101.96      -43.99     79.31 o
   3 -18   7      417.73      383.92    116.00 o
   4 -18   7        0.92       41.03     79.70 o
   5 -18   7      250.98      228.05    102.59 o
  -6 -17   7      215.18      230.33    226.48 o
  -5 -17   7     1630.71     1673.26    172.91 o
  -4 -17   7       83.91      -33.93    103.37 o
  -3 -17   7      604.39      416.65    145.20 o
  -2 -17   7      211.82       87.59    125.47 o
  -1 -17   7       51.87      142.04    138.88 o
   0 -17   7        3.85        3.71     52.01 o
   1 -17   7      105.85      108.79     62.60 o
   2 -17   7       32.54      -28.24     59.22 o
   3 -17   7      196.60       99.08     73.80 o
   4 -17   7      520.51      552.75    101.40 o
   5 -17   7      582.05      565.01    122.31 o
   6 -17   7       57.60       -1.58     86.01 o
  -7 -16   7      862.17      823.91    131.98 o
  -6 -16   7      943.52     1007.49    137.75 o
  -5 -16   7      231.91      236.71     95.35 o
  -4 -16   7     1434.62     1050.31    175.97 o
  -3 -16   7       41.60       98.64    113.63 o
  -2 -16   7      601.52      513.71    150.72 o
  -1 -16   7       70.39       73.14     51.99 o
   0 -16   7      149.95       64.38     55.78 o
   1 -16   7        1.84       23.11    136.52 o
   2 -16   7      254.28      377.17     81.41 o
   3 -16   7      169.77       91.26     69.67 o
   4 -16   7      597.97      467.05    219.37 o
   5 -16   7      135.21       97.62     64.99 o
   6 -16   7     1087.82      945.58    109.02 o
   7 -16   7        0.32      -95.65    116.79 o
  -8 -15   7     1277.32     1211.58    146.55 o
  -7 -15   7      525.53      679.94    126.65 o
  -6 -15   7     2278.70     2099.85    179.04 o
  -5 -15   7      987.19      985.09    132.06 o
  -4 -15   7      658.31      753.61    146.78 o
  -3 -15   7      166.24      251.73    117.58 o
  -2 -15   7      163.90      -33.93     98.64 o
  -1 -15   7        9.16       -8.15    101.40 o
   0 -15   7       28.23      -67.47     67.47 o
   1 -15   7      159.25      245.11     67.03 o
   2 -15   7       12.05      -22.30     52.88 o
   3 -15   7      144.28      144.59     52.95 o
   4 -15   7        6.07      -39.49     39.49 o
   5 -15   7     1049.62     1159.19    112.38 o
   6 -15   7       67.51       98.69     64.01 o
   7 -15   7     1326.62     1530.97    132.77 o
   8 -15   7       90.94       83.71     70.63 o
  -9 -14   7      648.19      688.77    120.07 o
  -8 -14   7       15.23       60.20     77.45 o
  -7 -14   7     1091.05      828.75    121.21 o
  -6 -14   7      455.42      549.31    102.47 o
  -5 -14   7     2412.74     2448.63    224.90 o
  -4 -14   7      501.87      574.48    126.26 o
  -3 -14   7     1689.49     1575.08    184.65 o
  -2 -14   7        5.26        2.78    101.80 o
  -1 -14   7       48.89       69.17     47.46 o
   0 -14   7        3.20       10.30     50.75 o
   1 -14   7       12.16      -19.72     51.55 o
   2 -14   7      118.76       50.33     44.07 o
   3 -14   7      386.54      267.27     57.82 o
   4 -14   7      226.82      283.59     86.93 o
   5 -14   7      524.60      403.50     76.28 o
   6 -14   7      863.43      898.14    102.86 o
   7 -14   7      150.04      107.28    122.31 o
   8 -14   7      716.14      743.07    102.58 o
   9 -14   7       65.03      -36.18     63.60 o
  -9 -13   7      113.26       95.18     63.01 o
  -8 -13   7      253.04      163.46    185.84 o
  -7 -13   7      173.57      191.32     82.41 o
  -6 -13   7      139.64      111.27     75.50 o
  -5 -13   7      354.75      300.65    104.16 o
  -4 -13   7      140.25       75.76     93.90 o
  -3 -13   7      445.14      666.80    135.73 o
  -2 -13   7       74.49      128.50    118.37 o
  -1 -13   7       59.20       13.26     91.14 o
   0 -13   7      160.99      168.97     58.87 o
   1 -13   7        6.78        1.45     45.97 o
   2 -13   7        0.28       40.43     45.19 o
   3 -13   7      295.69      310.35     81.60 o
   4 -13   7       69.49       54.55     50.57 o
   5 -13   7      547.41      602.70     81.07 o
   6 -13   7      118.99       45.63     43.89 o
   7 -13   7       37.73       14.66     58.51 o
   8 -13   7      423.19      554.19     82.27 o
   9 -13   7      224.83      272.78     65.41 o
 -10 -12   7      745.45      690.61     90.78 o
  -9 -12   7     1007.07      914.89     96.59 o
  -8 -12   7      475.46      539.31     77.55 o
  -7 -12   7      801.75      860.01    109.11 o
  -6 -12   7        1.01       20.28     61.61 o
  -5 -12   7      100.77      303.81     95.48 o
  -4 -12   7      179.12      140.46     91.54 o
  -3 -12   7        7.10        2.69     77.73 o
  -2 -12   7        7.60       10.75     78.91 o
  -1 -12   7       62.74       77.29     49.59 o
   0 -12   7        0.20       -5.30     37.08 o
   1 -12   7       27.52       -8.23     45.09 o
   2 -12   7      124.67      177.42     49.24 o
   3 -12   7      824.87      781.05     62.75 o
   4 -12   7      240.61      292.97     50.32 o
   5 -12   7       61.44       94.90     44.37 o
   6 -12   7      114.58      125.04     46.05 o
   7 -12   7      505.01      577.09     67.90 o
   8 -12   7      151.05      194.36     57.98 o
   9 -12   7     1365.09     1211.42     96.05 o
  10 -12   7      443.86      484.07    103.52 o
 -10 -11   7     1538.58     1611.22    133.32 o
  -9 -11   7      847.02      881.38     92.44 o
  -8 -11   7     1426.57     1212.14    143.98 o
  -7 -11   7     1021.45      956.96     86.68 o
  -6 -11   7     4534.68     4357.27    198.70 o
  -5 -11   7      105.90      120.73     86.01 o
  -4 -11   7     5874.90     5823.67    292.76 o
  -3 -11   7      726.44      730.69     66.68 o
  -2 -11   7      112.21      191.24     48.62 o
  -1 -11   7     1653.40     1711.84     94.06 o
   0 -11   7       25.77      -29.25     33.50 o
   1 -11   7      239.99      299.34     40.58 o
   2 -11   7      161.42      169.80     39.39 o
   3 -11   7      167.86      206.53     80.87 o
   4 -11   7     2780.53     2982.45    105.07 o
   5 -11   7      690.75      635.13     72.33 o
   6 -11   7     2537.10     2535.19    117.31 o
   7 -11   7       96.37      143.02     46.86 o
   8 -11   7     2082.57     1989.92    112.72 o
   9 -11   7      147.61      195.28     74.67 o
  10 -11   7     2433.47     2320.18    128.43 o
 -11 -10   7      321.47      221.39     73.74 o
 -10 -10   7     2893.81     2844.55    139.18 o
  -9 -10   7      899.66      920.42    101.48 o
  -8 -10   7     1426.00     1379.33    100.51 o
  -7 -10   7     3181.63     3268.46    201.45 o
  -6 -10   7     1980.08     1971.31    111.38 o
  -5 -10   7     6404.97     6011.48    284.87 o
  -4 -10   7     1293.88     1346.01     67.55 o
  -3 -10   7     3445.02     3335.22    119.26 o
  -2 -10   7     1888.22     1979.55    170.08 o
  -1 -10   7     2406.92     2562.28     77.62 o
   0 -10   7      323.11      350.29     37.95 o
   1 -10   7     1689.71     1914.29     98.64 o
   2 -10   7     1609.23     1621.12     74.62 o
   3 -10   7     3119.58     3017.59     97.08 o
   4 -10   7      169.79      199.74     44.12 o
   5 -10   7     6133.39     6115.41    167.97 o
   6 -10   7        1.11       53.47     52.31 o
   7 -10   7     6480.35     6145.00    173.44 o
   8 -10   7        0.25       35.15     43.22 o
   9 -10   7     2886.41     2865.83    121.97 o
  10 -10   7      252.75      360.88     62.99 o
  11 -10   7     1502.63     1514.15    107.03 o
 -11  -9   7     2314.17     2279.54    132.68 o
 -10  -9   7       90.18      178.28     60.06 o
  -9  -9   7     2735.57     2670.46    170.95 o
  -8  -9   7      468.17      491.11     66.94 o
  -7  -9   7     6988.55     6365.32    213.04 o
  -6  -9   7      769.09      737.08     76.45 o
  -5  -9   7     2734.41     2597.26    131.75 o
  -4  -9   7      588.39      667.68     66.68 o
  -3  -9   7      923.16      860.30     56.69 o
  -2  -9   7       14.77       10.73     21.95 o
  -1  -9   7     2132.27     2176.26     69.58 o
   0  -9   7      137.74      136.56     41.13 o
   1  -9   7     1850.85     2004.96     71.81 o
   2  -9   7       52.25       50.03     28.65 o
   3  -9   7      186.12      186.09     36.70 o
   4  -9   7     2237.59     2427.26     88.88 o
   5  -9   7     1569.24     1665.02    114.58 o
   6  -9   7     2880.17     2927.07    113.71 o
   7  -9   7     2602.36     2741.55    113.56 o
   8  -9   7     3686.03     3586.67    129.80 o
   9  -9   7       89.99      205.17     51.63 o
  10  -9   7     4244.79     4172.34    149.42 o
  11  -9   7       97.56       71.35     61.68 o
 -11  -8   7        0.19       81.70     54.15 o
 -10  -8   7     5325.85     5420.57    204.07 o
  -9  -8   7      248.37      132.37    129.02 o
  -8  -8   7     2855.13     3032.35    128.73 o
  -7  -8   7       83.85      146.96     52.46 o
  -6  -8   7     4625.21     4656.69    154.93 o
  -5  -8   7      835.88      863.81     74.52 o
  -4  -8   7     1112.08      993.32     56.76 o
  -3  -8   7       24.42       26.50     24.82 o
  -2  -8   7       41.84       55.57     22.47 o
  -1  -8   7      289.34      350.07     33.53 o
   0  -8   7        5.23      -24.60     24.60 o
   1  -8   7       70.77      120.64     32.03 o
   2  -8   7       67.53       83.54     27.30 o
   3  -8   7      103.77      119.61     39.29 o
   4  -8   7      360.25      320.07     40.69 o
   5  -8   7       10.44       73.27     35.95 o
   6  -8   7     3220.95     3251.55    121.92 o
   7  -8   7     1753.24     1741.65    103.58 o
   8  -8   7      347.99      281.39     51.91 o
   9  -8   7     2774.48     2767.82    114.60 o
  10  -8   7      965.38      951.86    100.30 o
  11  -8   7     2471.36     2552.15    150.93 o
 -12  -7   7      247.47      192.21     67.82 o
 -11  -7   7     2209.57     2202.23    186.23 o
 -10  -7   7      891.46      920.50    108.55 o
  -9  -7   7     3345.70     3341.97    183.56 o
  -8  -7   7      287.73      189.40     53.06 o
  -7  -7   7     3395.92     3598.79    134.57 o
  -6  -7   7      660.96      665.25     68.48 o
  -5  -7   7      348.27      357.14     75.07 o
  -4  -7   7       89.02       66.84     30.52 o
  -3  -7   7        1.01       22.83     20.39 o
  -2  -7   7      329.09      330.55     31.59 o
  -1  -7   7      748.07      786.77     44.61 o
   0  -7   7      131.11      169.05     28.16 o
   1  -7   7      237.57      226.77     30.80 o
   2  -7   7      443.11      462.53     39.74 o
   3  -7   7       74.83      101.09     30.24 o
   4  -7   7      108.41      116.06     31.91 o
   5  -7   7      319.31      282.23     68.20 o
   6  -7   7       34.13       17.16     36.32 o
   7  -7   7     2626.39     2586.36    107.98 o
   8  -7   7      587.47      625.01     62.65 o
   9  -7   7     2359.16     2333.62    129.41 o
  10  -7   7     1251.08     1140.89    103.37 o
  11  -7   7     1718.58     1647.34    126.53 o
  12  -7   7      978.26      876.63    102.11 o
 -12  -6   7      657.67      699.31    110.70 o
 -11  -6   7     2365.97     2454.43    138.26 o
 -10  -6   7     2054.20     2438.19    118.57 o
  -9  -6   7     1631.08     1725.70     99.38 o
  -8  -6   7     1191.44     1209.78     87.03 o
  -7  -6   7      691.83      598.71     65.98 o
  -6  -6   7     1454.97     1382.97     57.89 o
  -5  -6   7     1340.70     1352.31     63.56 o
  -4  -6   7     1325.89     1175.32     50.66 o
  -3  -6   7     1850.52     1912.72     55.32 o
  -2  -6   7      634.43      620.18     39.28 o
  -1  -6   7       52.34       63.07     22.56 o
   0  -6   7       90.49      101.87     24.52 o
   1  -6   7       29.49       32.18     21.70 o
   2  -6   7      448.77      438.48     48.63 o
   3  -6   7     3053.87     3164.45     85.71 o
   4  -6   7     2811.49     2573.69    118.46 o
   5  -6   7      989.75      950.82     61.79 o
   6  -6   7     2453.75     2391.04     93.57 o
   7  -6   7      108.91      147.19     41.82 o
   8  -6   7     3633.85     3556.02    120.19 o
   9  -6   7      620.63      548.49     72.87 o
  10  -6   7     5144.62     4789.75    184.11 o
  11  -6   7       46.96      103.26     84.83 o
  12  -6   7     1570.20     1658.37    127.69 o
 -12  -5   7     1350.23     1216.00    104.09 o
 -11  -5   7       23.54      103.99     55.27 o
 -10  -5   7     1989.34     1911.38    108.32 o
  -9  -5   7      822.41      764.82     73.82 o
  -8  -5   7     1592.83     1676.13     99.15 o
  -7  -5   7      633.49      645.04     38.18 o
  -6  -5   7      111.01       98.59     30.17 o
  -5  -5   7      442.93      460.39     41.16 o
  -4  -5   7       73.18       42.86     21.08 o
  -3  -5   7     5096.52     4824.11    115.24 o
  -2  -5   7       82.19       61.03     22.35 o
  -1  -5   7      203.36      239.45     27.96 o
   0  -5   7       18.84       13.63     21.85 o
   1  -5   7      776.73      809.24     56.04 o
   2  -5   7       23.81       35.13     22.71 o
   3  -5   7     4142.25     4162.97     98.28 o
   4  -5   7      261.03      302.04     34.24 o
   5  -5   7     4764.19     4411.39    120.55 o
   6  -5   7      337.04      292.25     44.30 o
   7  -5   7     1557.95     1561.08     80.66 o
   8  -5   7      332.01      342.33     61.67 o
   9  -5   7     2207.64     2054.51    130.20 o
  10  -5   7        4.95       52.33     95.48 o
  11  -5   7     2461.42     2636.79    135.24 o
  12  -5   7        3.28      -11.27     49.99 o
 -12  -4   7        8.39       19.15     52.84 o
 -11  -4   7     2106.74     2402.65    123.53 o
 -10  -4   7      335.13      326.45     60.95 o
  -9  -4   7     1161.25     1215.73     88.99 o
  -8  -4   7      240.82      275.68     44.49 o
  -7  -4   7      520.94      498.21     39.08 o
  -6  -4   7      662.07      620.34     40.99 o
  -5  -4   7     6275.78     6060.30    105.02 o
  -4  -4   7     3242.86     3213.80     74.31 o
  -3  -4   7       17.14       16.01     20.27 o
  -2  -4   7        1.43       19.99     19.84 o
  -1  -4   7      699.42      776.49     71.87 o
   0  -4   7      194.69      200.61     27.98 o
   1  -4   7      442.04      434.42     34.63 o
   2  -4   7      258.93      246.85     29.18 o
   3  -4   7     1029.43     1004.26     48.35 o
   4  -4   7     4264.28     4033.57     94.33 o
   5  -4   7     3533.36     3459.21    159.28 o
   6  -4   7      787.34      645.12     51.47 o
   7  -4   7      109.01      125.28     49.15 o
   8  -4   7      686.72      745.98     73.92 o
   9  -4   7        1.47       62.91     43.92 o
  10  -4   7     1358.48     1391.28    102.69 o
  11  -4   7      539.17      576.94     76.62 o
  12  -4   7     1017.93     1020.88     98.46 o
 -12  -3   7      739.42      726.09     94.37 o
 -11  -3   7        0.51      -21.93     53.23 o
 -10  -3   7     1215.84     1135.04     90.53 o
  -9  -3   7      631.35      530.29     96.53 o
  -8  -3   7     3052.66     3242.44     87.87 o
  -7  -3   7       70.91       86.20     30.40 o
  -6  -3   7     3157.30     2949.45     71.71 o
  -5  -3   7      282.48      357.37     35.04 o
  -4  -3   7     4198.49     4440.93    103.37 o
  -3  -3   7      782.14      733.62     46.47 o
  -2  -3   7      450.76      506.98     51.71 o
  -1  -3   7      701.39      784.59     49.79 o
   0  -3   7       12.30      -13.68     23.69 o
   1  -3   7      980.58     1022.17     46.70 o
   2  -3   7      247.41      244.55     29.49 o
   3  -3   7      185.55      143.18     26.85 o
   4  -3   7     3959.54     4017.54    104.20 o
   5  -3   7      990.90      914.90     53.24 o
   6  -3   7      873.26      794.60     67.07 o
   7  -3   7     1004.67      882.35    121.52 o
   8  -3   7     1580.61     1543.30    112.84 o
   9  -3   7     1781.30     1737.63    155.46 o
  10  -3   7        9.86       32.77     43.78 o
  11  -3   7     1031.43      956.04     88.76 o
  12  -3   7      117.02       54.96     52.58 o
 -12  -2   7      440.25      349.63     74.23 o
 -11  -2   7      817.39      822.89     91.00 o
 -10  -2   7      369.02      352.90     63.97 o
  -9  -2   7      601.96      670.62     48.84 o
  -8  -2   7      251.28      291.76     53.87 o
  -7  -2   7     1298.38     1364.18     70.32 o
  -6  -2   7       31.59       61.61     27.48 o
  -5  -2   7     2365.86     2320.64     62.35 o
  -4  -2   7     1735.17     1827.64     67.89 o
  -3  -2   7      374.53      374.82     35.89 o
  -2  -2   7     5304.90     5128.06    112.40 o
  -1  -2   7      875.06      947.47     54.45 o
   0  -2   7        0.64       -6.51     25.44 o
   1  -2   7     1310.57     1358.83     60.58 o
   2  -2   7     5284.19     5275.55    240.94 o
   3  -2   7     2286.01     2312.87     88.84 o
   4  -2   7      609.73      853.24     54.73 o
   5  -2   7     6140.25     5735.85    131.31 o
   6  -2   7      903.70      958.66     70.09 o
   7  -2   7     1012.91      975.62     72.44 o
   8  -2   7      235.20      193.45     50.33 o
   9  -2   7      164.21      206.81     50.94 o
  10  -2   7     1487.58     1428.30    141.25 o
  11  -2   7     1306.42     1284.18     98.46 o
  12  -2   7      385.88      389.38     67.74 o
 -12  -1   7     1195.32     1112.43    108.96 o
 -11  -1   7     2253.58     2340.39    134.13 o
 -10  -1   7     1720.28     1632.90    271.06 o
  -9  -1   7      673.44      688.73     61.37 o
  -8  -1   7       12.47       36.86     37.67 o
  -7  -1   7      282.03      338.63     42.68 o
  -6  -1   7      117.05      136.93     28.83 o
  -5  -1   7     2459.72     2459.48     65.44 o
  -4  -1   7      592.40      667.52     37.15 o
  -3  -1   7      663.98      565.20     45.39 o
  -2  -1   7     1943.68     1847.03     86.56 o
  -1  -1   7     3548.45     3554.96     88.26 o
   0  -1   7      887.74      837.77     50.82 o
   1  -1   7      502.50      566.45     42.09 o
   2  -1   7     4275.41     4054.43    126.18 o
   3  -1   7      123.45      148.97     27.28 o
   4  -1   7     1016.41     1040.87     73.83 o
   5  -1   7     1631.00     1495.15     54.80 o
   6  -1   7     1886.13     1877.36     95.88 o
   7  -1   7        1.40      -31.83     39.46 o
   8  -1   7     2708.35     2547.86    111.26 o
   9  -1   7      548.04      566.09     60.78 o
  10  -1   7     2575.24     2722.42    119.31 o
  11  -1   7      178.76      169.35     84.44 o
  12  -1   7     1979.26     1895.46    153.09 o
 -12   0   7     2202.21     1894.27    140.05 o
 -11   0   7     1015.43      946.06     99.40 o
 -10   0   7     2875.65     2888.07    115.90 o
  -9   0   7     1653.57     1555.74     91.12 o
  -8   0   7     3729.97     3550.53    166.86 o
  -7   0   7     1843.60     1917.03     74.83 o
  -6   0   7      235.28      246.56     33.58 o
  -5   0   7       49.05       24.99     24.12 o
  -4   0   7      242.96      290.11     29.07 o
  -3   0   7      662.55      774.58     49.13 o
  -2   0   7     1445.89     1468.16     60.70 o
  -1   0   7     1156.55      987.34     49.42 o
   0   0   7       28.31       -6.93     27.17 o
   1   0   7     1052.15      948.52     64.55 o
   2   0   7      525.28      547.83     72.99 o
   3   0   7     1042.80     1206.08     62.94 o
   4   0   7      256.63      265.21     32.15 o
   5   0   7     2075.87     1687.06     68.68 o
   6   0   7     1055.24     1239.44    108.37 o
   7   0   7     3817.22     3769.53    117.11 o
   8   0   7      365.39      377.20     69.44 o
   9   0   7     3211.91     3296.08    121.15 o
  10   0   7       24.26       73.34     77.73 o
  12   0   7       58.88       28.41     59.97 o
 -12   1   7        0.93      -45.57     54.76 o
 -11   1   7     3073.39     2892.50    123.62 o
 -10   1   7      257.08      212.08     59.66 o
  -9   1   7     2525.13     2447.58    136.09 o
  -8   1   7      642.85      675.51    102.30 o
  -7   1   7     2910.75     3073.25     97.18 o
  -6   1   7     9241.13     8928.29    151.64 o
  -5   1   7     2585.51     2583.53     69.94 o
  -4   1   7       46.78       52.50     22.87 o
  -3   1   7       17.29       23.77     20.23 o
  -2   1   7       10.39      -24.60     24.60 o
  -1   1   7      356.73      327.50     34.59 o
   0   1   7      121.66      106.46     31.14 o
   1   1   7      450.10      419.41     50.80 o
   2   1   7      957.80      921.94     48.84 o
   3   1   7     1102.30     1164.45     61.19 o
   4   1   7     1554.87     1507.85     95.33 o
   5   1   7     1952.93     1911.85     60.83 o
   6   1   7     9633.96     9676.15    176.51 o
   7   1   7      241.34      236.47     40.76 o
   8   1   7     4555.13     4689.73    177.93 o
   9   1   7      278.14      348.27     69.44 o
  10   1   7     4523.09     4693.58    194.54 o
  12   1   7     1504.34     1363.59    133.36 o
 -12   2   7     1593.41     1563.10    131.33 o
 -11   2   7      432.47      506.02     68.82 o
 -10   2   7     2741.31     2529.44    112.41 o
  -9   2   7        8.51        5.05     38.70 o
  -8   2   7     3277.15     3237.99    108.89 o
  -7   2   7      975.51      922.97     64.80 o
  -6   2   7     7017.91     6661.20    190.20 o
  -5   2   7      171.00      170.36     33.82 o
  -4   2   7     7813.21     8187.27    148.47 o
  -3   2   7     2254.38     2247.81     67.11 o
  -2   2   7     2184.37     2302.79     78.65 o
  -1   2   7       58.98       50.60     26.90 o
   0   2   7     1902.35     1628.92     94.07 o
   1   2   7       30.14       24.81     20.54 o
   2   2   7     5587.46     6070.08    145.70 o
   3   2   7     9179.26     9150.40    193.08 o
   4   2   7    17226.86    16377.31    333.12 o
   5   2   7    13537.26    13666.78    267.41 o
   6   2   7     4577.05     4485.74    109.79 o
   7   2   7     6999.66     7168.96    219.48 o
   8   2   7     2125.52     2296.65    242.65 o
   9   2   7     3624.98     3609.28    151.02 o
  10   2   7     1366.68     1421.83    103.84 o
  11   2   7     2137.32     2406.95    136.36 o
  12   2   7      374.98      553.96     92.33 o
 -12   3   7      392.79      591.16     76.04 o
 -11   3   7     1143.39     1109.67     91.10 o
 -10   3   7      224.62      203.49     54.92 o
  -9   3   7     3298.89     3283.02    123.85 o
  -8   3   7      634.09      529.76     58.77 o
  -7   3   7     3570.03     3675.81    115.38 o
  -6   3   7        2.17      -32.12     32.12 o
  -5   3   7     5597.45     5425.77    119.83 o
  -4   3   7     1635.12     1535.87     62.02 o
  -3   3   7      939.56     1047.43     63.87 o
  -2   3   7       52.40       17.95     29.88 o
  -1   3   7      645.96      518.30     46.17 o
   0   3   7      475.24      398.31     65.40 o
   1   3   7     4849.73     4937.62    173.13 o
   2   3   7     1131.88     1136.67     59.36 o
   3   3   7     2391.92     2366.42     77.57 o
   4   3   7       93.17       95.81     25.91 o
   5   3   7    11496.66    10808.52    591.84 o
   6   3   7     3929.55     4074.21    407.97 o
   7   3   7     5172.48     4097.09    425.33 o
   8   3   7     2480.13     2439.16    352.73 o
   9   3   7     1386.74     1390.83     95.09 o
  10   3   7      846.18      943.99     83.92 o
  11   3   7     1518.06     1787.30    134.54 o
 -12   4   7     1061.54      850.11     88.15 o
 -11   4   7      582.01      649.42     76.37 o
 -10   4   7     1238.77     1071.12    133.66 o
  -9   4   7      191.09      120.93     45.88 o
  -8   4   7     2370.99     2402.04     97.19 o
  -7   4   7      419.83      371.74     55.94 o
  -6   4   7      762.37      765.89     57.75 o
  -5   4   7     2821.24     3131.84     91.11 o
  -4   4   7       17.55      -20.64     33.57 o
  -3   4   7      270.92      268.26     33.85 o
  -2   4   7       19.72      -22.36     45.88 o
  -1   4   7     2678.92     2870.06     98.86 o
   0   4   7        3.57       -5.55     89.56 o
   1   4   7      943.75     1214.07     96.27 o
   2   4   7     1401.46     1321.30     66.10 o
   3   4   7        8.84      -13.96     26.54 o
   4   4   7     5383.00     5644.12    177.91 o
   5   4   7      352.62      188.60    170.45 o
   6   4   7     1465.22     1296.52    254.88 o
   7   4   7        6.47       57.61    193.33 o
   8   4   7     3448.64     3534.45    426.12 o
   9   4   7      740.22      722.83    265.93 o
  10   4   7     2069.38     2442.65    117.19 o
  11   4   7      636.52      599.25     78.52 o
 -11   5   7      243.60      178.81     56.66 o
 -10   5   7      395.66      325.62     71.17 o
  -9   5   7     2232.39     2177.89    230.62 o
  -8   5   7     1542.40     1458.18    124.12 o
  -7   5   7      361.47      352.64     55.85 o
  -6   5   7       21.89       10.40     38.45 o
  -5   5   7       39.84       -3.39     36.64 o
  -4   5   7      358.76      370.01     42.95 o
  -3   5   7        0.58        2.10     28.98 o
  -2   5   7       20.16       16.90     32.10 o
  -1   5   7      111.11      160.84     32.82 o
   0   5   7      491.80      454.40     71.79 o
   1   5   7      188.67       17.59     44.51 o
   2   5   7       96.17      121.64     40.15 o
   3   5   7      519.31      529.66     46.14 o
   4   5   7      224.02      294.36     34.15 o
   5   5   7     1672.89     1787.35    276.98 o
   6   5   7       31.69       25.25    172.82 o
   7   5   7     1785.15     1848.90    317.22 o
   8   5   7      192.08      314.86    215.43 o
   9   5   7     1632.47     1531.67    317.22 o
  10   5   7        2.97     -188.60    188.60 o
  11   5   7     1700.53     1542.72    354.31 o
 -11   6   7      895.93      906.45     89.34 o
 -10   6   7       68.89       23.57     48.62 o
  -9   6   7     1371.64     1417.28     97.66 o
  -8   6   7      468.29      363.19     53.66 o
  -7   6   7      254.96      348.26     56.27 o
  -6   6   7        8.89       13.54     38.02 o
  -5   6   7      900.69      945.73     62.55 o
  -4   6   7      215.25      199.27     42.98 o
  -3   6   7        9.59       -9.30     31.13 o
  -2   6   7       34.11      106.93     59.41 o
  -1   6   7       25.48      -41.30     41.30 o
   0   6   7      181.82      140.24     65.27 o
   1   6   7      176.65      149.12     65.69 o
   2   6   7      445.95      634.91     81.85 o
   3   6   7       83.42       12.59    172.03 o
   4   6   7      391.56      380.11     79.70 o
   5   6   7      383.04      541.33    210.69 o
   6   6   7      629.84      605.25    222.53 o
   7   6   7        6.74      -49.71    172.82 o
   8   6   7     2421.24     2247.40    362.20 o
   9   6   7       65.68     -123.89    219.37 o
  10   6   7      534.69      676.27    295.13 o
 -11   7   7      337.17      288.42     67.07 o
 -10   7   7      143.11      160.04     57.38 o
  -9   7   7      106.11       37.61     46.84 o
  -8   7   7      975.82     1063.11     78.09 o
  -7   7   7        0.03       -3.09     35.79 o
  -6   7   7       61.97       87.95     67.44 o
  -5   7   7      212.16      130.95     53.34 o
  -4   7   7      669.26      610.28     65.83 o
  -3   7   7      168.27      176.33     64.81 o
  -2   7   7      323.62      207.14     78.91 o
  -1   7   7       98.33      141.28     69.21 o
   0   7   7      113.86       39.28     68.82 o
   1   7   7      704.37      661.59     89.74 o
   2   7   7      412.15      401.84     81.38 o
   3   7   7      647.31      555.49    213.85 o
   4   7   7     2064.53     2309.35    124.73 o
   5   7   7      579.00      600.52    213.06 o
   6   7   7      170.70       44.98    167.29 o
   7   7   7      661.12      988.76    255.67 o
   8   7   7      304.43      215.43    217.01 o
   9   7   7      114.25       99.43    232.79 o
  10   7   7      460.74      448.22    285.66 o
 -10   8   7      340.90      215.70    170.05 o
  -9   8   7      338.00      306.06     69.97 o
  -8   8   7      138.92       -9.75     97.16 o
  -7   8   7      116.64      124.32     58.60 o
  -6   8   7       17.11      -54.81     54.81 o
  -5   8   7      364.56      371.44     62.60 o
  -4   8   7      129.05      178.27     92.05 o
  -3   8   7        2.94      -17.93     43.23 o
  -2   8   7      866.79      848.30    150.72 o
  -1   8   7      448.29      405.61    125.47 o
   0   8   7        0.15      -22.40     69.65 o
   1   8   7       76.31        8.50     72.94 o
   2   8   7     1375.36     1441.20    120.81 o
   3   8   7      373.83      461.17    154.67 o
   4   8   7      121.60      171.64     69.60 o
   5   8   7     1038.02     1063.53     86.27 o
   6   8   7      154.30      231.21    198.86 o
   7   8   7      217.32      496.35    222.53 o
   8   8   7       65.28     -133.36    179.92 o
   9   8   7      857.57      735.46    285.66 o
 -10   9   7      189.63      254.35     83.25 o
  -9   9   7       77.67       88.01     64.45 o
  -8   9   7      877.91      852.90     91.98 o
  -7   9   7       80.58        8.61     75.35 o
  -6   9   7      788.96      842.84    142.27 o
  -5   9   7      458.65      475.05     71.24 o
  -4   9   7      112.02       13.90     55.47 o
  -3   9   7      132.03      190.45     63.14 o
  -2   9   7        2.44     -103.37    119.95 o
  -1   9   7     1120.29     1164.73    167.29 o
   0   9   7      456.08      585.57    160.19 o
   1   9   7      369.13      530.96    148.35 o
   2   9   7      282.24      208.95     81.85 o
   3   9   7       10.32      -67.98     67.98 o
   4   9   7     2062.58     1996.48    130.80 o
   5   9   7      242.23      197.61     66.36 o
   6   9   7     1176.41     1296.74    218.19 o
   7   9   7      107.42      186.23    195.70 o
   8   9   7     1044.74      699.95    278.56 o
   9   9   7        9.11     -202.80    202.80 o
  -9  10   7      645.15      535.49     84.65 o
  -8  10   7       87.48      -19.04    135.24 o
  -7  10   7      414.44      495.32    108.31 o
  -6  10   7      192.22      187.17     58.19 o
  -5  10   7      875.90      802.53     97.57 o
  -4  10   7     1081.72      961.62     96.79 o
  -3  10   7      366.90      373.25    140.46 o
  -2  10   7       25.22      -55.24    111.27 o
  -1  10   7        0.14      -41.03    105.74 o
   0  10   7      811.11      484.52    130.99 o
   1  10   7     1800.76     1753.79    141.57 o
   2  10   7      229.64      301.78    114.03 o
   3  10   7     2691.42     2669.63    304.60 o
   4  10   7      884.36      904.83    103.83 o
   5  10   7     3432.72     3333.61    171.63 o
   6  10   7        0.56      -60.54     60.54 o
   7  10   7     1221.84     1459.86    316.44 o
   8  10   7        7.53     -164.14    164.14 o
  -8  11   7        7.22      -81.90     81.90 o
  -6  11   7       16.13       53.41     72.99 o
  -5  11   7     1008.95     1049.22    109.26 o
  -4  11   7      141.26      166.15     63.80 o
  -3  11   7       21.03     -106.53    106.53 o
  -2  11   7      361.75      160.19    119.95 o
  -1  11   7      105.80      115.21    113.63 o
   0  11   7      778.12      724.41    142.04 o
   1  11   7      321.87      174.39    107.32 o
   2  11   7     1330.14     1457.54    133.85 o
   3  11   7      629.76      652.70    105.27 o
   4  11   7     1415.33     1385.54    130.55 o
   5  11   7      839.00      966.28    111.69 o
   6  11   7      948.22      720.45     98.85 o
   7  11   7      111.35      -45.20    157.43 o
  -7  12   7       65.66       48.93     78.12 o
  -6  12   7      118.04        8.01    128.63 o
  -5  12   7       17.64      -36.85     62.18 o
  -4  12   7      121.46      164.95     66.11 o
  -3  12   7      121.41      122.31    133.36 o
  -2  12   7      119.53     -107.32    107.32 o
  -1  12   7       53.03      282.50    130.99 o
   0  12   7      695.61      530.29    138.88 o
   1  12   7      175.51      235.16    115.21 o
   2  12   7      170.15       16.57    100.22 o
   3  12   7       64.21       47.96     83.44 o
   4  12   7      916.31      747.99    115.93 o
   5  12   7      397.24      426.03     98.85 o
   6  12   7      611.70      766.23    119.95 o
   7  12   7      222.46      193.74     85.99 o
  -6  13   7       24.42       23.67    114.42 o
  -5  13   7       26.70       84.66     71.00 o
  -4  13   7       17.83      -57.61    135.73 o
  -3  13   7      419.40      253.31    153.09 o
  -2  13   7       26.52       -0.79    128.63 o
  -1  13   7      336.57      428.49    145.99 o
   0  13   7       23.84      -69.44    112.84 o
   1  13   7     1141.48      961.93    164.93 o
   2  13   7       21.89       15.78     97.06 o
   3  13   7      444.80      341.69    124.68 o
   4  13   7      100.38      -12.78     88.21 o
   5  13   7      932.87      850.15    216.22 o
  -5  14   7       11.20       83.87     70.51 o
  -4  14   7        2.76     -125.47    135.73 o
  -3  14   7       11.75       93.90    141.25 o
  -2  14   7        0.18      -63.13    123.10 o
  -1  14   7       37.74     -115.21    115.21 o
   0  14   7     1053.01      666.80    161.77 o
   1  14   7      208.97      -70.23    109.69 o
   2  14   7      746.88      729.93    157.03 o
   3  14   7        4.95      -96.27     96.27 o
   4  14   7     1512.34     1440.93    181.50 o
  -2  15   7      178.83       91.54    141.25 o
  -1  15   7      120.52      158.61    140.46 o
   0  15   7        7.55      133.36    134.94 o
   1  15   7      494.21      251.73    133.36 o
  -2 -19   8      289.54      -79.70    129.41 o
  -1 -19   8        1.60      -43.40    127.05 o
   0 -19   8     2063.68     1702.12    255.67 o
   1 -19   8       11.15      -79.70     79.70 o
   2 -19   8      382.38      452.95    190.97 o
  -4 -18   8      188.46      255.67    135.73 o
  -3 -18   8       10.74      -94.69    110.48 o
  -2 -18   8      409.63      434.80    156.24 o
  -1 -18   8      388.92      190.97    141.25 o
   0 -18   8       12.18       49.81     60.76 o
   1 -18   8      739.69      806.01     99.75 o
   2 -18   8      333.93      436.59    172.42 o
   3 -18   8      126.60      146.84    106.14 o
   4 -18   8      323.62      213.85     99.43 o
   5 -18   8      131.78      194.12    104.95 o
  -6 -17   8        1.17       76.95    123.10 o
  -5 -17   8      305.12      311.27    104.50 o
  -4 -17   8       80.46      332.22    137.31 o
  -3 -17   8     1013.76     1068.46    189.39 o
  -2 -17   8        0.95       71.02    123.89 o
  -1 -17   8      520.85      593.42    171.24 o
   0 -17   8     1721.82     1698.14    467.55 o
   1 -17   8      652.95      857.85    101.84 o
   2 -17   8       10.20      -33.37     61.71 o
   3 -17   8     1286.85     1131.51    120.81 o
   4 -17   8      931.44      877.50    138.10 o
   5 -17   8      664.11      942.20    147.56 o
   6 -17   8      303.35      344.85     83.02 o
  -7 -16   8        3.96      105.97     85.68 o
  -6 -16   8      888.46      894.46    135.43 o
  -5 -16   8        8.84      -44.98     98.64 o
  -4 -16   8     1148.60     1122.91    181.50 o
  -3 -16   8       17.37       59.97    107.32 o
  -2 -16   8     2343.77     2526.75    257.25 o
  -1 -16   8      342.36      246.04     62.53 o
   0 -16   8     4909.28     4574.51    464.79 o
   1 -16   8      907.16      799.90     95.11 o
   2 -16   8     2129.19     1893.59    144.01 o
   3 -16   8      165.07      143.96    101.01 o
   4 -16   8     1623.83     1683.81    113.57 o
   5 -16   8      617.05      442.07     83.68 o
   6 -16   8     1058.42     1063.06    138.10 o
   7 -16   8      944.28     1133.73    140.86 o
  -8 -15   8       55.66      209.38    165.32 o
  -7 -15   8      862.24      731.99    124.75 o
  -6 -15   8      535.47      529.93    112.65 o
  -5 -15   8     4654.39     4044.22    275.40 o
  -4 -15   8       15.15      -89.17     89.17 o
  -3 -15   8     3484.43     3565.23    264.35 o
  -2 -15   8      302.22      399.41     62.51 o
  -1 -15   8     5868.27     6036.06    204.12 o
   0 -15   8       18.98      -62.55     68.65 o
   1 -15   8     7195.40     7161.15    243.32 o
   2 -15   8      100.35      109.04     66.09 o
   3 -15   8     4417.77     4349.45    155.35 o
   4 -15   8      261.60      257.76     67.02 o
   5 -15   8     5710.01     5608.82    215.27 o
   6 -15   8       64.88      -52.57     56.58 o
   7 -15   8     1845.97     1787.05    145.18 o
   8 -15   8        8.87      -47.63     63.65 o
  -8 -14   8      166.45      258.91    175.58 o
  -7 -14   8      921.47      950.03    132.16 o
  -6 -14   8     2185.20     2145.31    252.91 o
  -5 -14   8      467.00      447.43    122.31 o
  -4 -14   8     3619.19     3617.31    253.31 o
  -3 -14   8      354.59      190.97    108.90 o
  -2 -14   8     4457.42     4430.08    249.36 o
  -1 -14   8      422.54      405.04     85.62 o
   0 -14   8     4195.08     4171.95    205.17 o
   1 -14   8      257.54      186.30    116.39 o
   2 -14   8     4710.06     4949.63    164.35 o
   3 -14   8      123.79      147.33     53.04 o
   4 -14   8     8523.71     8629.16    230.54 o
   5 -14   8       21.53      -48.67     51.86 o
   6 -14   8     6109.33     6578.90    488.86 o
   7 -14   8       15.74      106.26     65.00 o
   8 -14   8     1786.16     1689.90    210.69 o
   9 -14   8      391.58      349.84    151.12 o
  -9 -13   8        1.66       58.76     63.07 o
  -8 -13   8      558.84      508.37    105.32 o
  -7 -13   8       97.08      156.68     78.77 o
  -6 -13   8     3679.20     3307.63    276.59 o
  -5 -13   8     1489.31     1433.82    171.24 o
  -4 -13   8     2343.30     2065.12    204.38 o
  -3 -13   8      394.76      322.59     56.82 o
  -2 -13   8     1469.68     1584.83    147.17 o
  -1 -13   8     3230.39     3582.32    151.01 o
   0 -13   8     1694.63     1544.22    112.70 o
   1 -13   8     4607.33     4938.61    152.75 o
   2 -13   8     1414.84     1398.56     92.35 o
   3 -13   8     1335.60     1467.62    124.96 o
   4 -13   8      135.42      212.27    104.90 o
   5 -13   8     4595.66     4563.65    186.60 o
   6 -13   8      289.10      398.32     60.86 o
   7 -13   8     1886.47     2033.92    117.74 o
   8 -13   8      327.69      305.92     63.37 o
   9 -13   8      444.13      540.47     75.65 o
 -10 -12   8       26.16       -9.68     75.28 o
  -9 -12   8       64.31      146.78     64.43 o
  -8 -12   8       55.70       75.59     58.91 o
  -7 -12   8     1847.71     1871.79    155.09 o
  -6 -12   8     1101.57     1203.48    127.14 o
  -5 -12   8     6914.49     7329.31    348.79 o
  -4 -12   8     1352.50     1024.27    149.93 o
  -3 -12   8     8281.06     8286.77    229.05 o
  -2 -12   8     2146.42     2159.21    113.26 o
  -1 -12   8     7165.36     7177.13    355.50 o
   0 -12   8     1593.52     1649.13     88.90 o
   1 -12   8     5792.27     5766.16    191.60 o
   2 -12   8     3559.60     3746.84    133.79 o
   3 -12   8     5845.31     6400.59    155.21 o
   4 -12   8     3049.41     3085.14    111.57 o
   5 -12   8     4184.22     4257.98    142.53 o
   6 -12   8     2812.63     2822.12    168.76 o
   7 -12   8      606.14      724.82     74.10 o
   8 -12   8      345.03      466.85     66.47 o
   9 -12   8      412.73      425.64     70.42 o
  10 -12   8      592.68      727.63     83.89 o
 -10 -11   8      613.43      489.25     95.97 o
  -9 -11   8       76.04        2.19     86.08 o
  -8 -11   8     1064.79     1191.04    114.88 o
  -7 -11   8      361.30      388.98     70.28 o
  -6 -11   8     3383.18     3633.84    187.53 o
  -5 -11   8     2795.07     2483.35    194.12 o
  -4 -11   8     4453.33     4742.29    254.49 o
  -3 -11   8      418.03      407.90     55.27 o
  -2 -11   8    11581.66    11703.21    318.41 o
  -1 -11   8     1868.73     1734.25     84.40 o
   0 -11   8     8038.59     8086.51    193.70 o
   1 -11   8     2385.33     2393.87     87.15 o
   2 -11   8    11173.67    11359.71    220.83 o
   3 -11   8     2494.72     2762.40     99.24 o
   4 -11   8     5947.06     5820.09    200.80 o
   5 -11   8     8851.94     8324.95    314.39 o
   6 -11   8     2218.82     2402.71    108.72 o
   7 -11   8     3906.42     3677.96    136.00 o
   8 -11   8     1060.90     1074.19     84.89 o
   9 -11   8      726.84      842.20     88.67 o
  10 -11   8      127.77      173.97     57.93 o
 -11 -10   8      432.28      407.97     93.37 o
 -10 -10   8      105.60      136.91     84.72 o
  -9 -10   8     1352.33     1426.17    126.24 o
  -8 -10   8        6.90       10.69     49.87 o
  -7 -10   8     4793.10     4500.30    226.72 o
  -6 -10   8      337.76      334.75     66.21 o
  -5 -10   8     5161.03     5251.57    272.24 o
  -4 -10   8      101.02      238.76     43.94 o
  -3 -10   8     4116.89     4044.20    381.14 o
  -2 -10   8      299.48      276.27     40.97 o
  -1 -10   8     7407.58     7559.69    153.29 o
   0 -10   8       15.96      -26.79     26.79 o
   1 -10   8     9780.92     9285.72    242.72 o
   2 -10   8      808.14      749.09     55.45 o
   3 -10   8     3898.68     3799.13    112.33 o
   4 -10   8     4204.08     4242.15    196.36 o
   5 -10   8     3651.59     3689.82    128.74 o
   6 -10   8     4059.42     4418.01    241.92 o
   7 -10   8     2612.87     2548.97    111.05 o
   8 -10   8     1660.55     1625.69    142.87 o
   9 -10   8      288.89      344.35     60.39 o
  10 -10   8     1663.98     1472.28    102.09 o
  11 -10   8        0.34       23.10     61.66 o
 -11  -9   8       38.48       77.01     58.81 o
 -10  -9   8      880.25      937.65     94.06 o
  -9  -9   8       35.24       19.61     88.88 o
  -8  -9   8      984.15      989.04    110.42 o
  -7  -9   8      779.75      720.25    104.29 o
  -6  -9   8     8363.91     7919.70    223.76 o
  -5  -9   8       78.05       99.88     47.35 o
  -4  -9   8     8087.51     8023.06    396.53 o
  -3  -9   8        0.60       10.89     28.93 o
  -2  -9   8     9279.08     9250.51    200.88 o
  -1  -9   8       17.79      118.36     28.44 o
   0  -9   8    13282.25    12753.75    227.33 o
   1  -9   8      589.44      697.77     49.98 o
   2  -9   8    10401.65    10147.75    227.68 o
   3  -9   8      335.57      360.50     53.02 o
   4  -9   8     4448.56     4337.08    120.34 o
   5  -9   8      872.98      887.30     69.68 o
   6  -9   8     4969.73     4952.40    182.48 o
   7  -9   8      393.47      430.54     58.62 o
   8  -9   8     1925.55     1939.18    105.46 o
   9  -9   8      501.99      568.56     87.51 o
  10  -9   8       79.86       71.07     59.70 o
  11  -9   8      231.60      169.90     80.49 o
 -11  -8   8       29.89       82.53     65.18 o
 -10  -8   8        7.87       15.58     53.80 o
  -9  -8   8      417.00      485.41    129.48 o
  -8  -8   8      674.94      665.31     75.68 o
  -7  -8   8      960.78      992.30     86.53 o
  -6  -8   8     1178.83     1055.74     85.80 o
  -5  -8   8     4642.11     5226.23    134.28 o
  -4  -8   8       88.92      112.41     42.14 o
  -3  -8   8     5116.92     4946.62    106.99 o
  -2  -8   8      394.96      334.42     33.80 o
  -1  -8   8    16217.80    16237.71    272.08 o
   0  -8   8      220.78      296.48     38.16 o
   1  -8   8    15082.03    14955.74    258.65 o
   2  -8   8        7.24       18.71     29.79 o
   3  -8   8     6609.54     6035.79    137.09 o
   4  -8   8      331.23      456.29     55.47 o
   5  -8   8     9130.52     9092.05    260.28 o
   6  -8   8        9.08      -35.85     35.85 o
   7  -8   8      828.63      933.43     73.26 o
   8  -8   8       47.47       36.27     54.32 o
   9  -8   8      749.66      652.95     69.62 o
  10  -8   8      326.12      365.88    110.87 o
  11  -8   8       49.25      -50.56     50.56 o
 -12  -7   8       25.81      -13.55     56.81 o
 -11  -7   8        7.71      -34.03     58.05 o
 -10  -7   8      583.76      710.06     81.81 o
  -9  -7   8      181.80      238.79     69.08 o
  -8  -7   8       30.16       23.72     46.17 o
  -7  -7   8      810.46      789.15     78.34 o
  -6  -7   8     1026.40     1079.72     56.68 o
  -5  -7   8     5688.04     5718.13    143.52 o
  -4  -7   8      704.44      765.06     46.11 o
  -3  -7   8     4879.07     4716.17    105.23 o
  -2  -7   8      627.94      609.83     41.66 o
  -1  -7   8    10921.11    11184.87    240.23 o
   0  -7   8     6969.85     6990.14    142.07 o
   1  -7   8     8862.00     9545.02    179.71 o
   2  -7   8     1668.41     1555.95     64.56 o
   3  -7   8     1695.99     1597.40     79.11 o
   4  -7   8     2576.60     2542.82     86.02 o
   5  -7   8      696.41      638.52     57.10 o
   6  -7   8     3434.94     3389.66    116.96 o
   7  -7   8       96.68       91.50     73.29 o
   8  -7   8      196.56      191.09     53.72 o
   9  -7   8       23.71       17.89     49.99 o
  10  -7   8      220.25      239.06     66.08 o
  11  -7   8      131.00      175.33     84.04 o
 -12  -6   8        9.46      -50.33     50.33 o
 -11  -6   8       25.02      -20.96     73.01 o
 -10  -6   8      227.29      184.03     59.58 o
  -9  -6   8      151.92      188.90     55.73 o
  -8  -6   8      379.12      384.33     62.57 o
  -7  -6   8       20.71       48.48     29.65 o
  -6  -6   8     3633.87     3723.86    103.42 o
  -5  -6   8      416.35      494.81     62.43 o
  -4  -6   8     2635.66     2569.66     67.07 o
  -3  -6   8      994.08     1103.86     48.70 o
  -2  -6   8     8749.77     8635.98    162.22 o
  -1  -6   8      736.44      701.03     56.69 o
   0  -6   8    30020.26    30568.30    470.01 o
   1  -6   8     2163.38     1930.31     67.65 o
   2  -6   8     8896.49     8913.64    169.41 o
   3  -6   8      991.03     1101.12     57.33 o
   4  -6   8     2549.69     2572.76     81.22 o
   5  -6   8     3469.05     3318.30    108.16 o
   6  -6   8      995.75      955.64     66.82 o
   7  -6   8       40.66       73.41     40.31 o
   8  -6   8      286.34      253.92     59.89 o
   9  -6   8     1163.87     1128.44    161.77 o
  10  -6   8      103.41       24.90    104.16 o
  11  -6   8       61.52      123.08     57.38 o
  12  -6   8        0.72      -29.22     53.09 o
 -12  -5   8      176.83       85.78     60.46 o
 -11  -5   8       13.45        0.47     49.60 o
 -10  -5   8        4.94      -43.56     43.56 o
  -9  -5   8      941.47      835.21    165.65 o
  -8  -5   8      415.98      283.22     59.02 o
  -7  -5   8      301.90      348.50     42.84 o
  -6  -5   8       37.89       38.34     37.70 o
  -5  -5   8     4074.83     4175.06    101.25 o
  -4  -5   8     2230.97     2266.06     65.00 o
  -3  -5   8      388.78      624.93     38.92 o
  -2  -5   8      393.09      439.64     37.23 o
  -1  -5   8    11626.69    11697.71    205.37 o
   0  -5   8      117.16      228.10     31.24 o
   1  -5   8     8164.84     8116.38    155.05 o
   2  -5   8      102.97       67.07     26.36 o
   3  -5   8      434.20      360.53     35.96 o
   4  -5   8      318.40      306.61     35.40 o
   5  -5   8     3617.98     3261.95    155.06 o
   6  -5   8      372.07      341.87     68.49 o
   7  -5   8      164.59      123.17     40.50 o
   8  -5   8       19.69      -44.15     44.15 o
   9  -5   8      723.50      604.44     73.25 o
  10  -5   8       89.07       87.80     51.69 o
  11  -5   8        8.08      -55.25     87.59 o
  12  -5   8      144.22      115.95     60.41 o
 -12  -4   8       49.51      133.73     92.72 o
 -11  -4   8      482.70      525.04     96.41 o
 -10  -4   8      318.84      306.20     64.28 o
  -9  -4   8      948.78     1055.31     99.63 o
  -8  -4   8      326.52      275.37     37.38 o
  -7  -4   8      350.24      266.47     37.11 o
  -6  -4   8     1809.58     1888.07     69.57 o
  -5  -4   8      860.93      828.28     42.84 o
  -4  -4   8     1261.81     1229.23     52.59 o
  -3  -4   8     7977.06     8131.78    142.68 o
  -2  -4   8     2778.73     2414.34     68.54 o
  -1  -4   8      950.37      847.75     47.92 o
   0  -4   8    12301.83    12385.13    214.49 o
   1  -4   8       41.01       24.12     23.77 o
   2  -4   8      892.31      742.01     44.86 o
   3  -4   8     7190.31     7493.52    144.85 o
   4  -4   8     1962.26     1696.36     71.13 o
   5  -4   8       89.11       86.13     32.75 o
   6  -4   8     1515.02     1445.80    165.94 o
   7  -4   8       98.14       33.37     45.95 o
   8  -4   8     1320.92     1134.23    110.48 o
   9  -4   8        1.52       40.19     43.03 o
  10  -4   8      157.42       71.40     48.20 o
  11  -4   8      448.01      377.05    135.73 o
  12  -4   8       84.36       55.56     51.57 o
 -12  -3   8      222.25       65.43     61.33 o
 -11  -3   8      200.31      178.36     65.22 o
 -10  -3   8      511.87      529.04     72.11 o
  -9  -3   8       16.40      -27.90     27.90 o
  -8  -3   8     2620.05     2492.82     82.17 o
  -7  -3   8      152.31      152.61     35.75 o
  -6  -3   8     1546.63     1480.24     63.87 o
  -5  -3   8     3984.83     4149.77     98.31 o
  -4  -3   8     2917.57     2666.90     84.49 o
  -3  -3   8       24.89      -18.75     25.32 o
  -2  -3   8      281.27      221.03     32.60 o
  -1  -3   8    14259.85    14414.77    282.81 o
   0  -3   8    14426.28    13915.71    272.23 o
   1  -3   8    12086.03    11936.76    238.13 o
   2  -3   8      246.28      189.23     29.49 o
   3  -3   8     1322.63     1174.00     61.78 o
   4  -3   8     1000.42      995.49     57.20 o
   5  -3   8     4409.09     4156.71    111.03 o
   6  -3   8      393.74      390.63     43.49 o
   7  -3   8      483.74      413.32     59.98 o
   8  -3   8     1310.82     1303.50     91.74 o
   9  -3   8      889.76      812.30    154.67 o
  10  -3   8      423.60      224.11     83.65 o
  11  -3   8      103.65       69.79     51.32 o
  12  -3   8      382.86      292.98     66.06 o
 -12  -2   8      756.61      872.46    101.69 o
 -11  -2   8     1408.16     1205.16    177.16 o
 -10  -2   8      380.17      339.08     70.55 o
  -9  -2   8     1973.53     1934.55     77.82 o
  -8  -2   8       87.65       36.02     53.99 o
  -7  -2   8     3957.18     3967.97    134.14 o
  -6  -2   8        0.57        2.73     29.56 o
  -5  -2   8     9596.01     9597.62    171.85 o
  -4  -2   8      698.96      747.61     67.34 o
  -3  -2   8     7612.36     7106.37    147.81 o
  -2  -2   8     3020.30     3176.66     87.79 o
  -1  -2   8     8447.98     7836.41    175.80 o
   0  -2   8     1301.69     1138.66     62.06 o
   1  -2   8     5113.38     4700.20    118.40 o
   2  -2   8     3453.21     3426.71    101.28 o
   3  -2   8     4378.38     4361.26    136.06 o
   4  -2   8     5380.92     5431.98    129.31 o
   5  -2   8     2539.56     2375.13     81.31 o
   6  -2   8      368.06      356.49     53.66 o
   7  -2   8     2267.89     2107.81    101.48 o
   8  -2   8     1010.09     1103.43    163.74 o
   9  -2   8     1291.13     1247.20     88.06 o
  10  -2   8      208.90      178.74     95.88 o
  11  -2   8     1062.04     1187.48    132.18 o
  12  -2   8        6.82       -6.24     46.27 o
 -12  -1   8      782.17      991.94    108.75 o
 -11  -1   8      634.92      567.09     86.05 o
 -10  -1   8     2115.79     1986.19    109.22 o
  -9  -1   8      206.77      162.02     47.35 o
  -8  -1   8     4024.54     4046.38    213.04 o
  -7  -1   8        5.96       17.78     34.49 o
  -6  -1   8     5628.22     5756.20    112.41 o
  -5  -1   8      690.83      718.57     42.91 o
  -4  -1   8    23634.97    23396.43    349.82 o
  -3  -1   8       64.62       57.66     31.18 o
  -2  -1   8    22931.04    22378.77    362.36 o
  -1  -1   8     4796.13     5189.64    133.67 o
   0  -1   8    26031.42    24819.41    450.45 o
   1  -1   8     8236.10     8401.50    177.89 o
   2  -1   8    15627.55    15332.34    356.04 o
   3  -1   8     1947.40     1854.05     87.50 o
   4  -1   8    15035.45    15003.95    309.80 o
   5  -1   8     2151.30     2108.84    175.18 o
   6  -1   8     2665.26     2600.00    211.09 o
   7  -1   8     1736.60     1640.04    100.22 o
   8  -1   8      693.08      632.29     65.17 o
   9  -1   8       88.08      100.00     42.79 o
  10  -1   8      555.75      644.94     95.48 o
  11  -1   8       60.10       86.80     74.97 o
  12  -1   8      633.20      497.93    101.80 o
 -12   0   8      257.22      220.39     84.44 o
 -11   0   8     1865.04     1610.97    129.15 o
 -10   0   8        0.37      -31.54     47.08 o
  -9   0   8      706.56      576.56     77.07 o
  -8   0   8        1.16      -28.21     40.88 o
  -7   0   8     6758.47     6683.40    142.95 o
  -6   0   8      121.80       97.43     32.13 o
  -5   0   8    17972.51    18137.91    256.22 o
  -4   0   8      250.26      298.86     34.67 o
  -3   0   8    17369.69    17268.95    295.04 o
  -2   0   8      981.03     1001.90     56.14 o
  -1   0   8    34478.10    33032.38    509.41 o
   0   0   8      836.95      933.62     57.17 o
   1   0   8    29079.66    27460.74    600.35 o
   2   0   8     1816.64     1933.91     94.04 o
   3   0   8    19951.65    19358.66    388.16 o
   4   0   8     7974.65     8105.83    168.75 o
   5   0   8    13132.84    12668.12    242.26 o
   6   0   8     1144.27     1040.75    108.50 o
   7   0   8      958.75      908.55     66.71 o
   8   0   8      273.65      287.27     50.45 o
   9   0   8      118.80      166.27     44.04 o
  10   0   8      431.75      391.40     77.33 o
  11   0   8      952.30     1159.21    121.52 o
  12   0   8      151.17      271.46     84.44 o
 -12   1   8      700.60      770.03    181.89 o
 -11   1   8      556.50      510.49     70.76 o
 -10   1   8     2066.63     2274.32    115.43 o
  -9   1   8      135.39      167.10     47.48 o
  -8   1   8     3860.30     3714.29    167.38 o
  -7   1   8      527.79      517.43     57.29 o
  -6   1   8    11679.92    11409.31    198.24 o
  -5   1   8     2032.06     2108.15     67.49 o
  -4   1   8    23925.40    24115.02    323.53 o
  -3   1   8     3734.63     3586.68    195.22 o
  -2   1   8    19437.60    19433.41    323.92 o
  -1   1   8     1392.03     1273.06     73.63 o
   0   1   8    20060.16    19129.17    421.23 o
   1   1   8      980.32     1096.91     77.26 o
   2   1   8    21952.21    20568.69    373.37 o
   3   1   8       15.08       66.52     30.43 o
   4   1   8    14962.43    14599.67    252.32 o
   5   1   8      952.69     1001.68     51.01 o
   6   1   8     6728.86     6453.17    161.96 o
   7   1   8     1077.29     1181.50    102.62 o
   8   1   8     2443.66     2494.19    308.15 o
   9   1   8      876.72      983.87     90.07 o
  10   1   8      329.35      390.61     78.12 o
  11   1   8      437.37      375.62     78.91 o
 -12   2   8      260.69      309.79     65.07 o
 -11   2   8     1196.38     1105.00     92.03 o
 -10   2   8      293.78      289.26     58.58 o
  -9   2   8     1260.64     1391.29     93.21 o
  -8   2   8     2241.86     2271.20     95.15 o
  -7   2   8     4094.23     3943.98    118.63 o
  -6   2   8     5689.13     5509.27    125.30 o
  -5   2   8    13814.48    13843.74    228.04 o
  -4   2   8     5171.70     4891.10    109.16 o
  -3   2   8     9831.78    10105.21    208.32 o
  -2   2   8    13041.44    13059.46    236.05 o
  -1   2   8    15815.58    14733.25    254.05 o
   0   2   8     4517.05     4265.47    118.51 o
   1   2   8    17505.82    16791.38    392.95 o
   2   2   8     5086.75     5347.13    121.77 o
   3   2   8    10961.13    11050.11    229.77 o
   4   2   8      453.88      403.19     47.37 o
   5   2   8     9404.52     8993.06    167.07 o
   6   2   8       67.69       72.20     38.92 o
   7   2   8     1761.85     1730.45    102.51 o
   8   2   8        6.38       50.50    184.65 o
   9   2   8      626.19      695.22    166.50 o
  10   2   8      838.62      679.85    271.06 o
  11   2   8      104.87      213.85     68.65 o
 -12   3   8      125.30       52.06     53.32 o
 -11   3   8      698.26      735.30     80.73 o
 -10   3   8      330.13      369.95     74.55 o
  -9   3   8     1235.45     1154.27     86.43 o
  -8   3   8       76.94       33.93     42.77 o
  -7   3   8     3626.10     3825.97    120.69 o
  -6   3   8      770.09      757.20     57.26 o
  -5   3   8     6488.87     6548.80    137.31 o
  -4   3   8     6583.81     6613.16    135.15 o
  -3   3   8    10710.96    11157.97    216.43 o
  -2   3   8     7162.66     6663.96    168.42 o
  -1   3   8     6113.41     6110.01    134.92 o
   0   3   8    12699.41    12165.80    428.49 o
   1   3   8     2873.19     2583.65    131.77 o
   2   3   8     5408.85     5463.41    225.70 o
   3   3   8     2784.49     2972.45    132.95 o
   4   3   8     8832.14     8523.66    276.48 o
   5   3   8     1406.90     1314.10     63.85 o
   6   3   8     1604.04     1738.45     93.23 o
   7   3   8     1039.42      930.02    228.84 o
   8   3   8        0.85       25.88     40.90 o
   9   3   8        6.48       -4.87     93.90 o
  10   3   8       61.76       79.02     84.83 o
  11   3   8       13.34      -38.39    209.90 o
 -11   4   8       56.72       64.55     52.86 o
 -10   4   8      904.45      952.74     85.97 o
  -9   4   8       16.16        0.72     54.88 o
  -8   4   8     1038.01      986.30     73.87 o
  -7   4   8       83.47       -4.39     41.30 o
  -6   4   8     2849.97     3058.59    135.73 o
  -5   4   8      847.94      868.34     59.81 o
  -4   4   8     5119.93     5224.79    134.70 o
  -3   4   8     2461.01     2468.45     98.29 o
  -2   4   8     2416.93     2280.09     92.97 o
  -1   4   8     4594.18     4511.96    124.95 o
   0   4   8     3196.14     2988.92    144.43 o
   1   4   8     4485.57     4040.53    167.29 o
   2   4   8     3205.45     3133.60    104.42 o
   3   4   8     5778.98     5762.66    253.01 o
   4   4   8      426.79      421.70     57.77 o
   5   4   8     2696.27     2521.28    111.13 o
   6   4   8       73.80      121.52    187.81 o
   7   4   8       30.25     -158.61    158.61 o
   8   4   8      579.84      501.09    231.21 o
   9   4   8      642.76      650.99     62.27 o
  10   4   8      149.12      135.64    113.63 o
  11   4   8        7.31        3.43     61.95 o
 -11   5   8      219.69      264.55     72.58 o
 -10   5   8      255.54       94.76     55.40 o
  -9   5   8      530.31      589.05     78.77 o
  -8   5   8       54.69       34.89     64.01 o
  -7   5   8      181.46      162.06     45.01 o
  -6   5   8       24.90      -28.84     38.57 o
  -5   5   8     1690.02     1755.51     79.66 o
  -4   5   8     1523.29     1464.37     82.12 o
  -3   5   8     2927.70     3006.96    114.98 o
  -2   5   8      128.81      178.64     65.79 o
  -1   5   8     2009.39     2029.24    100.12 o
   0   5   8      606.77      421.42     77.15 o
   1   5   8      848.88      959.64    170.45 o
   2   5   8     1523.47     1558.97    110.33 o
   3   5   8      951.59     1025.29     92.17 o
   4   5   8     1926.01     2132.99    135.73 o
   5   5   8      187.65      230.68     58.79 o
   6   5   8       75.24     -174.39    174.39 o
   7   5   8      168.04        7.89    188.60 o
   8   5   8       82.49        2.37    198.07 o
   9   5   8       76.93      183.07    248.57 o
  10   5   8      231.41     -172.03    210.69 o
 -11   6   8        3.21      -30.14     49.13 o
 -10   6   8      120.48      195.38     58.69 o
  -9   6   8       97.55       40.70     73.17 o
  -8   6   8       63.19      116.96     47.68 o
  -7   6   8        5.83      -26.41     38.40 o
  -6   6   8      111.54      105.92     43.62 o
  -5   6   8       54.35       -2.51     48.45 o
  -4   6   8     1605.78     1549.87    102.50 o
  -3   6   8        1.75       71.41    200.04 o
  -2   6   8      627.83     1219.36    335.77 o
  -1   6   8      446.51      498.36     81.74 o
   0   6   8     6641.94     6738.47    234.11 o
   1   6   8       57.07       57.42     69.04 o
   2   6   8       15.16      -41.85     66.19 o
   3   6   8       36.95       63.82     66.55 o
   4   6   8      532.98      821.25    179.92 o
   5   6   8       83.05       49.71     54.26 o
   6   6   8      184.79      351.16    215.43 o
   7   6   8       42.89      156.24    194.12 o
   8   6   8       93.29      -14.99    213.06 o
   9   6   8      157.01     -199.65    201.22 o
  10   6   8       76.55      187.02    261.20 o
 -10   7   8      469.37      418.82     87.21 o
  -9   7   8      165.00      136.18    108.33 o
  -8   7   8      668.91      707.28     83.70 o
  -7   7   8       97.45        4.90     51.61 o
  -6   7   8     2311.33     2132.26    102.93 o
  -5   7   8       18.46       28.24     47.48 o
  -4   7   8      791.44      935.58     77.93 o
  -3   7   8      333.30      320.13     82.63 o
  -2   7   8      573.94      635.24    137.31 o
  -1   7   8     1798.01     1601.91    175.97 o
   0   7   8     2582.01     2605.20    337.35 o
   1   7   8      546.85      638.76    130.20 o
   2   7   8      638.20      609.90     92.37 o
   3   7   8      283.57      515.05     86.54 o
   4   7   8      284.74      414.03     77.53 o
   5   7   8      174.84      247.51     63.86 o
   6   7   8      459.20      531.86    225.69 o
   7   7   8      142.69      -29.20    186.23 o
   8   7   8       91.95      -32.35    186.23 o
   9   7   8      228.88      -18.15    224.90 o
  10   7   8        7.03     -204.38    231.21 o
 -10   8   8        2.22       -6.45     80.88 o
  -9   8   8      898.27      777.03    134.91 o
  -8   8   8        7.83       78.38     61.63 o
  -7   8   8     1472.92     1629.06    126.37 o
  -6   8   8      213.22      171.33     51.94 o
  -5   8   8     3954.16     4128.97    183.69 o
  -4   8   8      177.06      124.90     59.94 o
  -3   8   8     1248.75     1488.27    190.97 o
  -2   8   8       80.38      -39.46    111.27 o
  -1   8   8     4692.55     4672.35    279.35 o
   0   8   8      679.87      774.91    138.88 o
   1   8   8     2358.53     2682.44    161.54 o
   2   8   8       63.48      -57.75     72.53 o
   3   8   8      356.66      430.22    151.90 o
   4   8   8       48.79       78.62    102.98 o
   5   8   8     1539.44     1588.17    113.64 o
   6   8   8       14.71      -52.65     52.92 o
   7   8   8      200.44      136.52    203.59 o
   8   8   8       50.60     -185.44    185.44 o
   9   8   8      253.76      318.80    254.88 o
  -9   9   8      733.86      599.27     87.91 o
  -8   9   8     1354.80     1341.91    109.07 o
  -7   9   8       11.73      -37.35     51.18 o
  -6   9   8     2951.24     2932.93    122.05 o
  -5   9   8      100.06       30.96     55.83 o
  -4   9   8     2308.11     2275.54    131.91 o
  -3   9   8       27.72      257.25    135.73 o
  -2   9   8     3918.49     4056.06    276.98 o
  -1   9   8      120.77      -59.97    109.69 o
   0   9   8     5648.33     5689.52    306.97 o
   1   9   8       41.42       97.98     82.24 o
   2   9   8     1827.89     2039.25    241.86 o
   3   9   8      172.80      168.67     90.75 o
   4   9   8      830.27      964.68    166.90 o
   5   9   8        0.31      -64.62     64.62 o
   6   9   8      968.17     1024.08     98.25 o
   7   9   8       12.10     -104.16    198.86 o
   8   9   8     1206.55      879.86    302.23 o
  -9  10   8     1330.35     1234.92    114.85 o
  -8  10   8      458.94      501.48    133.82 o
  -7  10   8     2032.67     1950.22    157.13 o
  -6  10   8      929.61     1189.20    118.09 o
  -5  10   8     3351.22     3744.70    483.73 o
  -4  10   8        5.98       59.18    126.26 o
  -3  10   8     3525.24     3944.00    284.87 o
  -2  10   8       11.78      152.30    120.73 o
  -1  10   8     6594.96     7089.42    355.89 o
   0  10   8      312.82      189.39    109.69 o
   1  10   8     3036.78     3140.68    216.22 o
   2  10   8      121.82       91.52     76.81 o
   3  10   8     1329.18     1463.48    129.77 o
   4  10   8      154.60      152.27     79.80 o
   5  10   8     2069.97     2084.58    145.31 o
   6  10   8       11.45      -42.82     70.04 o
   7  10   8      841.82      804.00     93.13 o
   8  10   8        4.08     -161.77    184.65 o
  -8  11   8     1041.57      984.91    130.95 o
  -7  11   8      618.18      607.32    106.29 o
  -6  11   8     2201.94     2321.80    158.74 o
  -5  11   8     2174.50     2192.00    141.60 o
  -4  11   8     3740.15     4018.97    296.71 o
  -3  11   8      746.65     1016.38    175.97 o
  -2  11   8     6511.92     6043.84    345.63 o
  -1  11   8       67.47      -67.86    108.11 o
   0  11   8     3733.93     4194.94    266.72 o
   1  11   8      268.53      183.86    111.27 o
   2  11   8     4188.55     3954.26    246.99 o
   3  11   8       83.51      -75.71     75.71 o
   4  11   8     2897.25     2687.73    195.70 o
   5  11   8       89.23       62.22     81.02 o
   6  11   8      786.09      730.77    145.20 o
   7  11   8       24.88      -71.49     71.49 o
  -7  12   8     1217.02     1181.31    156.24 o
  -6  12   8     2028.10     2103.25    191.36 o
  -5  12   8     2029.71     2171.88    224.90 o
  -4  12   8     1957.11     2085.63    246.99 o
  -3  12   8     1925.28     1999.62    233.58 o
  -2  12   8     2669.08     2566.99    254.88 o
  -1  12   8     3155.81     3132.79    254.10 o
   0  12   8      742.90      992.71    165.71 o
   1  12   8     3372.50     3838.26    261.99 o
   2  12   8     1236.87     1006.12    157.03 o
   3  12   8     3338.76     3199.86    231.21 o
   4  12   8      563.24      507.96    107.36 o
   5  12   8     1209.03     1299.45    137.34 o
   6  12   8       54.05      139.63     90.23 o
  -5  13   8     2535.72     2080.90    261.99 o
  -4  13   8      788.68      771.76    185.44 o
  -3  13   8     2151.00     1991.73    248.57 o
  -2  13   8      704.23      714.15    168.87 o
  -1  13   8     1889.28     1956.22    228.05 o
   0  13   8      449.09      565.80    150.72 o
   1  13   8     1319.04      844.35    159.40 o
   2  13   8      745.67      744.93    154.67 o
   3  13   8      511.65      460.84    130.20 o
   4  13   8      853.11      905.90    151.51 o
   5  13   8      550.81      459.33    149.54 o
  -4  14   8     1918.16     2080.11    265.93 o
  -3  14   8      385.31      522.39    168.87 o
  -2  14   8     1472.86     1305.20    210.69 o
  -1  14   8      732.28      673.12    170.45 o
   0  14   8     1178.74     1153.69    190.18 o
   1  14   8      184.80      117.58    132.57 o
   2  14   8      887.99      987.97    171.24 o
   3  14   8      346.01      133.36    125.47 o
  -2 -19   9      141.96      -22.10    135.73 o
  -1 -19   9       15.08      -19.73    135.73 o
   0 -19   9       30.79      -32.35    140.46 o
   1 -19   9        0.00      -93.02    123.10 o
   2 -19   9        0.04       14.04     63.60 o
  -4 -18   9      114.90      250.15    136.52 o
  -3 -18   9      339.97      175.18    142.83 o
  -2 -18   9      264.98      253.31    138.88 o
  -1 -18   9       64.14      -87.59    116.00 o
   0 -18   9        7.26       -1.73     58.79 o
   1 -18   9        0.43      -79.70     79.70 o
   2 -18   9       15.15      -68.42     96.67 o
   3 -18   9      108.80       52.43     74.11 o
   4 -18   9        1.42       14.20     79.70 o
  -6 -17   9     1299.57     1147.15    153.57 o
  -5 -17   9      508.52      370.10    145.20 o
  -4 -17   9      442.84      367.73    142.83 o
  -3 -17   9      163.42       85.22    120.73 o
  -2 -17   9       39.93       70.23    127.05 o
  -1 -17   9       12.13      -33.74     50.70 o
   0 -17   9       64.90      -15.37     55.71 o
   1 -17   9       70.32      -52.50     52.50 o
   2 -17   9       16.04       51.59     76.15 o
   3 -17   9        1.99      -71.68    217.80 o
   4 -17   9      292.19      280.93    101.01 o
   5 -17   9        0.09       -0.79     84.44 o
   6 -17   9      660.55      595.17    162.56 o
  -7 -16   9     1122.47     1130.29    152.86 o
  -6 -16   9      496.49      756.38    129.53 o
  -5 -16   9      479.10      199.65    119.95 o
  -4 -16   9      433.76      280.93    131.78 o
  -3 -16   9      274.67      104.95    123.10 o
  -2 -16   9      433.42      329.85    139.67 o
  -1 -16   9       25.72       23.58     53.98 o
   0 -16   9       90.31       -4.82     53.98 o
   1 -16   9      101.89       28.75     59.96 o
   2 -16   9       36.47      -56.47     56.47 o
   3 -16   9       22.80       83.68     96.27 o
   4 -16   9       14.06      -45.85     54.40 o
   5 -16   9      436.79      436.06     83.32 o
   6 -16   9       25.15       58.39     63.49 o
   7 -16   9     1127.77     1246.51    128.54 o
  -8 -15   9      202.21       74.05    130.99 o
  -7 -15   9     1334.50     1649.56    194.12 o
  -6 -15   9      644.64      649.14    117.32 o
  -5 -15   9     2134.74     2054.07    220.95 o
  -4 -15   9      232.85      449.80    134.94 o
  -3 -15   9     1602.92     1459.08    198.07 o
  -2 -15   9        7.03       37.63     45.37 o
  -1 -15   9      310.99      340.91     66.15 o
   0 -15   9      100.52      124.79     60.70 o
   1 -15   9      132.00      220.14     68.26 o
   2 -15   9        2.22      -48.82     48.82 o
   3 -15   9      859.86      855.98    102.35 o
   4 -15   9      726.20      715.53     94.48 o
   5 -15   9      445.14      460.49     84.73 o
   6 -15   9     1099.20     1168.68    117.17 o
   7 -15   9       32.28      165.74     74.71 o
   8 -15   9     1542.82     1666.61    194.12 o
  -8 -14   9     1375.03     1375.03    323.14 o
  -7 -14   9      242.50      396.98    155.46 o
  -6 -14   9     2349.87     2217.81    181.50 o
  -5 -14   9       38.48        1.58     89.96 o
  -4 -14   9     3067.74     2787.16    248.57 o
  -3 -14   9       12.72       31.88     49.71 o
  -2 -14   9     1613.04     1524.89    101.69 o
  -1 -14   9      301.25      281.96     66.29 o
   0 -14   9       29.48       12.75     50.67 o
   1 -14   9      546.66      421.59     60.47 o
   2 -14   9      245.82      220.32     60.49 o
   3 -14   9       49.79       76.25     58.84 o
   4 -14   9      595.08      646.15     86.28 o
   5 -14   9      597.85      654.09     89.60 o
   6 -14   9     1049.85     1036.32    110.52 o
   7 -14   9     1144.76     1041.64    194.52 o
   8 -14   9       75.24       58.92     64.47 o
  -9 -13   9     1825.39     1533.19    181.52 o
  -8 -13   9       65.50      118.20    122.31 o
  -7 -13   9     1708.67     1633.42    153.58 o
  -6 -13   9      155.39      155.60     78.48 o
  -5 -13   9      892.98      576.05    129.41 o
  -4 -13   9       89.14       39.46     92.33 o
  -3 -13   9      220.16      239.40     95.88 o
  -2 -13   9       87.14       87.67     72.99 o
  -1 -13   9      363.50      441.06     72.41 o
   0 -13   9        5.30      -32.97     41.11 o
   1 -13   9       19.48       34.60     46.68 o
   2 -13   9      123.31       70.37     47.03 o
   3 -13   9      155.55      204.61     55.84 o
   4 -13   9       52.68       11.28     48.86 o
   5 -13   9      411.03      409.44     61.03 o
   6 -13   9      148.42       93.07     60.25 o
   7 -13   9     1127.49     1170.40    156.58 o
   8 -13   9      386.87      316.59     64.59 o
   9 -13   9     1963.70     1731.76    115.72 o
 -10 -12   9     1370.55     1265.48    117.30 o
  -9 -12   9      813.42      789.44     96.98 o
  -8 -12   9      996.98      979.03    101.39 o
  -7 -12   9      101.10       97.49     74.00 o
  -6 -12   9     1878.43     1482.75    172.82 o
  -5 -12   9      334.98      356.68    109.69 o
  -4 -12   9      137.78       56.89     41.11 o
  -3 -12   9      169.58      164.38     92.33 o
  -2 -12   9        1.24       15.04     46.69 o
  -1 -12   9       63.78       43.14     40.44 o
   0 -12   9       43.06        8.94     42.55 o
   1 -12   9       35.26       73.07     45.70 o
   2 -12   9       10.40       12.02     37.39 o
   3 -12   9      404.71      403.85     53.40 o
   4 -12   9       90.94       73.59     42.16 o
   5 -12   9       47.65       34.12     41.85 o
   6 -12   9     1950.51     2013.06    128.15 o
   7 -12   9      182.03      225.65     54.02 o
   8 -12   9      576.38      629.36     72.49 o
   9 -12   9      195.41      243.11     60.70 o
  10 -12   9     3446.02     3331.12    210.49 o
 -10 -11   9     2742.56     2910.73    154.73 o
  -9 -11   9      333.75      380.30     76.38 o
  -8 -11   9      169.61       78.83     57.33 o
  -7 -11   9      451.60      511.68     75.41 o
  -6 -11   9     2652.38     2439.16    194.12 o
  -5 -11   9      333.13      429.28    111.27 o
  -4 -11   9     1265.11     1525.24    253.70 o
  -3 -11   9      527.07      535.83     64.06 o
  -2 -11   9      921.17      902.72     83.50 o
  -1 -11   9      776.65      824.96     66.29 o
   0 -11   9       38.86       -7.50     38.29 o
   1 -11   9      702.72      683.87     56.29 o
   2 -11   9       73.37       62.36     37.44 o
   3 -11   9      503.47      545.41     56.82 o
   4 -11   9      144.20      129.67     47.30 o
   5 -11   9     1234.74     1286.10     88.38 o
   6 -11   9      745.01      728.41     70.86 o
   7 -11   9      674.83      756.67     80.51 o
   8 -11   9       39.88       75.08     46.00 o
   9 -11   9      940.49     1075.69     90.18 o
  10 -11   9       94.25      205.64     56.30 o
 -10 -10   9        0.71       44.00     59.56 o
  -9 -10   9     1578.50     1581.52    116.46 o
  -8 -10   9        1.41        0.90     51.07 o
  -7 -10   9     2896.62     2792.60    136.30 o
  -6 -10   9       76.53      161.98     93.51 o
  -5 -10   9     6497.64     6366.09    261.20 o
  -4 -10   9     1000.80      996.24     75.71 o
  -3 -10   9      267.72      256.73     52.98 o
  -2 -10   9     2415.35     2449.91     96.91 o
  -1 -10   9      184.84      250.29     44.45 o
   0 -10   9        7.68       14.25     37.63 o
   1 -10   9      102.35       53.47     40.23 o
   2 -10   9     1730.00     1891.46     96.73 o
   3 -10   9      284.17      279.74     45.82 o
   4 -10   9     1026.49     1111.65     71.12 o
   5 -10   9     2396.07     2665.37    113.67 o
   6 -10   9     3596.97     3602.04    128.70 o
   7 -10   9     1089.66     1106.33     83.81 o
   8 -10   9       67.23       90.80     55.42 o
   9 -10   9      790.90      788.12     78.00 o
  10 -10   9     1144.84     1011.82     89.13 o
 -11  -9   9        7.54       32.93     74.08 o
 -10  -9   9     1338.65     1203.34    107.63 o
  -9  -9   9       11.60       40.64     52.97 o
  -8  -9   9      253.75      299.61     63.50 o
  -7  -9   9       47.02       93.69     55.83 o
  -6  -9   9     4476.85     4511.66    164.03 o
  -5  -9   9       81.52      133.73     38.07 o
  -4  -9   9      656.63      626.37     96.67 o
  -3  -9   9       48.33       60.52     34.59 o
  -2  -9   9      389.00      470.54     41.91 o
  -1  -9   9      517.12      598.39     62.99 o
   0  -9   9        1.31       -7.71     26.81 o
   1  -9   9       51.44       39.66     30.80 o
   2  -9   9      453.71      457.21     64.47 o
   3  -9   9      795.81      824.87     59.90 o
   4  -9   9     1026.18     1080.67     66.86 o
   5  -9   9      562.46      516.78     75.27 o
   6  -9   9     4133.00     4120.77    138.52 o
   7  -9   9       77.81      166.07     46.74 o
   8  -9   9      108.97       82.84     44.27 o
   9  -9   9     1529.16     1629.87    102.17 o
  10  -9   9     1316.65     1144.40    110.97 o
  11  -9   9     1265.02     1096.95    113.81 o
 -11  -8   9     1587.84     1572.05    122.00 o
 -10  -8   9      590.17      640.38    104.20 o
  -9  -8   9     1300.23     1293.66    133.29 o
  -8  -8   9       12.90       54.10     81.94 o
  -7  -8   9       14.84      -18.71     50.11 o
  -6  -8   9     1165.20     1134.58     84.24 o
  -5  -8   9     1727.35     1788.96     84.14 o
  -4  -8   9      155.85      120.22     33.25 o
  -3  -8   9      664.20      678.69     53.64 o
  -2  -8   9       47.87       72.54     29.27 o
  -1  -8   9        4.72      -23.23     26.55 o
   0  -8   9        7.29       44.11     27.65 o
   1  -8   9      210.20      137.84     32.37 o
   2  -8   9        0.02       10.48     29.91 o
   3  -8   9      983.56      998.12     60.95 o
   4  -8   9       53.39       37.90     34.48 o
   5  -8   9     3926.92     4214.27    164.51 o
   6  -8   9       20.13      -25.72     47.72 o
   7  -8   9      321.19      371.57     55.36 o
   8  -8   9      417.30      370.38     65.54 o
   9  -8   9      383.85      450.51    136.91 o
  10  -8   9      805.81      674.80    130.60 o
  11  -8   9     1002.26      954.89    105.46 o
 -11  -7   9     1587.24     1622.75    123.55 o
 -10  -7   9     1438.36     1619.14    118.19 o
  -9  -7   9      382.35      372.92    113.38 o
  -8  -7   9      933.76     1029.47     90.11 o
  -7  -7   9      791.59      815.57     53.03 o
  -6  -7   9     1920.12     1951.33     81.31 o
  -5  -7   9     1503.16     1429.42     90.29 o
  -4  -7   9     1864.64     1812.65     91.33 o
  -3  -7   9      438.08      484.22     41.00 o
  -2  -7   9      130.59      100.98     31.32 o
  -1  -7   9       97.39      123.11     30.64 o
   0  -7   9      163.38      143.39     38.27 o
   1  -7   9      293.89      339.77     38.63 o
   2  -7   9      960.65     1176.13     83.60 o
   3  -7   9      211.05      227.04     43.05 o
   4  -7   9     1171.24     1194.34     76.43 o
   5  -7   9      165.12      218.98     44.83 o
   6  -7   9     3040.27     2993.52    141.82 o
   7  -7   9       12.28      -36.25     37.73 o
   8  -7   9      594.70      613.79     63.14 o
   9  -7   9      538.94      614.14     80.51 o
  10  -7   9     2470.04     2346.98    134.35 o
  11  -7   9      542.08      498.84     81.93 o
 -12  -6   9     1481.83     1383.83    129.64 o
 -11  -6   9      440.73      403.09     74.65 o
 -10  -6   9     1876.59     2344.15    137.08 o
  -9  -6   9      663.20      671.52     77.65 o
  -8  -6   9      900.22     1046.15     90.59 o
  -7  -6   9      304.32      315.02     44.38 o
  -6  -6   9     2796.66     2805.59     95.51 o
  -5  -6   9     4143.31     4016.40    104.57 o
  -4  -6   9       69.15       72.71     26.82 o
  -3  -6   9      854.20      907.48     48.01 o
  -2  -6   9     4388.25     4425.53    105.72 o
  -1  -6   9        9.82        6.56     25.79 o
   0  -6   9       89.18       42.94     27.61 o
   1  -6   9        6.10       -2.41     25.80 o
   2  -6   9     3235.33     3342.93    143.06 o
   3  -6   9     2684.84     2776.27     93.85 o
   4  -6   9        5.03       -7.49     29.34 o
   5  -6   9     5292.50     5092.38    238.95 o
   6  -6   9      597.88      526.73     56.10 o
   7  -6   9     1228.91     1199.04     77.25 o
   8  -6   9        5.99       55.58     66.68 o
   9  -6   9     2487.38     2606.50    131.81 o
  10  -6   9       51.81        0.31     84.44 o
  11  -6   9     2685.78     2644.58    144.85 o
 -12  -5   9        0.01       -9.37     58.53 o
 -11  -5   9     1846.59     1842.00    138.85 o
 -10  -5   9       56.65       -1.95     73.19 o
  -9  -5   9     1048.17     1131.93     94.20 o
  -8  -5   9       44.33        4.38     34.38 o
  -7  -5   9     2813.04     2542.02     93.56 o
  -6  -5   9      345.06      367.98    110.48 o
  -5  -5   9     1674.56     1714.44     73.24 o
  -4  -5   9     2028.48     2156.62     69.27 o
  -3  -5   9     1114.55     1109.77     53.59 o
  -2  -5   9      242.44      282.41     35.68 o
  -1  -5   9     4375.12     4623.09    110.94 o
   0  -5   9       12.77        6.43     27.38 o
   1  -5   9     1887.99     1951.07     81.32 o
   2  -5   9      114.03      115.62     30.84 o
   3  -5   9     1251.86     1257.96     71.87 o
   4  -5   9     3113.79     3030.46    144.61 o
   5  -5   9      862.79      779.21     64.62 o
   6  -5   9     5528.57     5274.98    201.56 o
   7  -5   9     2167.86     1948.77     90.78 o
   8  -5   9      829.88      821.54     83.10 o
   9  -5   9      359.96      379.38     64.14 o
  10  -5   9     1720.56     1647.28    117.48 o
  11  -5   9      390.14      390.60     72.33 o
 -12  -4   9     1060.73      939.86    132.97 o
 -11  -4   9      357.00      313.25     77.50 o
 -10  -4   9     1262.66     1293.79    114.59 o
  -9  -4   9        2.75      -39.87     45.01 o
  -8  -4   9      971.45      982.39     59.66 o
  -7  -4   9      276.14      344.34     49.70 o
  -6  -4   9     4095.24     4144.09    104.97 o
  -5  -4   9      176.95      225.64     35.28 o
  -4  -4   9       70.31       83.83     29.42 o
  -3  -4   9      536.69      607.80     43.30 o
  -2  -4   9      492.38      603.24     46.23 o
  -1  -4   9      390.54      487.61     42.70 o
   0  -4   9      267.42      295.77     36.19 o
   1  -4   9      380.59      413.98     40.92 o
   2  -4   9      364.65      278.97     35.05 o
   3  -4   9       10.49       27.78     27.72 o
   4  -4   9       72.62       90.80     35.72 o
   5  -4   9     1654.70     1627.97    101.36 o
   6  -4   9     1964.41     1998.86     85.97 o
   7  -4   9     2076.43     2033.35    173.61 o
   8  -4   9      909.91      978.72     92.33 o
   9  -4   9     1118.05     1142.02    195.31 o
  10  -4   9     1477.03     1451.97    155.46 o
  11  -4   9      937.69      943.93    119.16 o
  12  -4   9      539.18      604.65    130.20 o
 -12  -3   9      226.74      307.48     79.90 o
 -11  -3   9     1902.66     1972.57    143.92 o
 -10  -3   9      233.60      365.50     73.30 o
  -9  -3   9      806.02      838.04     56.77 o
  -8  -3   9      130.06      162.99     58.99 o
  -7  -3   9     2310.19     2503.89    110.60 o
  -6  -3   9      120.68      106.61     41.17 o
  -5  -3   9     1209.96     1112.93     63.58 o
  -4  -3   9      163.27      113.60     43.86 o
  -3  -3   9     5173.50     5074.82    135.43 o
  -2  -3   9     1279.06     1275.24     72.21 o
  -1  -3   9      383.66      372.20     45.83 o
   0  -3   9      427.60      436.03     47.11 o
   1  -3   9        3.34        6.67     30.48 o
   2  -3   9      136.87      129.76     34.25 o
   3  -3   9     6086.07     5762.86    141.05 o
   4  -3   9        2.70      -10.64     30.12 o
   5  -3   9     2807.77     2484.34     88.48 o
   6  -3   9     2315.32     2218.89    198.07 o
   7  -3   9     1707.31     1570.09     98.46 o
   8  -3   9      143.16       98.71     69.44 o
   9  -3   9      707.82      667.93     74.92 o
  10  -3   9      928.27      845.12     84.04 o
  11  -3   9     1259.85     1401.25    106.93 o
  12  -3   9      275.63      238.99     71.81 o
 -12  -2   9      498.94      669.15    128.23 o
 -11  -2   9     1081.88     1121.97    112.24 o
 -10  -2   9     1957.60     1865.65     86.28 o
  -9  -2   9      332.06      381.65     55.66 o
  -8  -2   9     1106.72     1062.49     74.13 o
  -7  -2   9     1307.13     1237.94     65.22 o
  -6  -2   9     5364.95     5779.65    127.58 o
  -5  -2   9     1107.27     1076.42     59.51 o
  -4  -2   9     3092.69     3229.02     98.37 o
  -3  -2   9       25.65       15.77     30.64 o
  -2  -2   9     3420.11     3362.80    100.46 o
  -1  -2   9     1622.10     1453.57     80.91 o
   0  -2   9       26.36       51.21     32.06 o
   1  -2   9     1708.03     1731.36     75.31 o
   2  -2   9     6843.86     6948.69    157.51 o
   3  -2   9       67.54       32.05     40.11 o
   4  -2   9     6762.11     6573.70    197.67 o
   5  -2   9      131.43      105.77     37.33 o
   6  -2   9     7441.09     7177.89    204.93 o
   7  -2   9       60.77       87.05     47.51 o
   8  -2   9     1812.62     1805.50    101.42 o
   9  -2   9       48.16       96.98     45.45 o
  10  -2   9     3921.70     3878.73    152.39 o
  11  -2   9      254.69      334.59     97.85 o
  12  -2   9      751.86      783.65     87.30 o
 -12  -1   9      742.92      740.20    102.02 o
 -11  -1   9      440.19      438.32     82.90 o
 -10  -1   9     2773.82     2649.79    132.81 o
  -9  -1   9      410.33      332.71     55.43 o
  -8  -1   9     1400.70     1411.47     96.22 o
  -7  -1   9     2463.82     2265.21     89.85 o
  -6  -1   9      125.33       98.01     36.16 o
  -5  -1   9      430.07      352.83     42.85 o
  -4  -1   9        3.66      -44.19     44.19 o
  -3  -1   9       69.38      145.12     40.32 o
  -2  -1   9      427.21      414.89     60.43 o
  -1  -1   9      645.76      783.88     78.05 o
   0  -1   9      390.70      452.61     48.05 o
   1  -1   9        6.45      -23.34     29.75 o
   2  -1   9        5.55       16.72     40.32 o
   3  -1   9     1754.01     1570.23     84.79 o
   4  -1   9        1.85       -1.30     29.48 o
   5  -1   9     3022.30     2929.94    206.35 o
   6  -1   9        0.50       49.53     63.92 o
   7  -1   9     5108.56     5218.90    166.50 o
   8  -1   9       61.28       94.61     50.90 o
   9  -1   9     3878.92     3861.56    142.82 o
  10  -1   9        1.20       41.12     68.65 o
  11  -1   9     2789.96     2818.72    181.50 o
 -12   0   9       16.33       15.15     61.03 o
 -11   0   9     3741.05     3663.39    226.99 o
 -10   0   9        1.94      -42.98     42.98 o
  -9   0   9     1332.72     1469.25     94.27 o
  -8   0   9       57.88       91.61     58.98 o
  -7   0   9     1313.81     1417.90     78.21 o
  -6   0   9       67.89      -16.72     37.39 o
  -5   0   9        4.45       -6.18     32.14 o
  -4   0   9      300.73      397.73     39.69 o
  -3   0   9      146.04      175.69     38.99 o
  -2   0   9     2255.65     2403.52     84.28 o
  -1   0   9        0.93      -27.87     31.74 o
   0   0   9      280.36      272.24     61.16 o
   1   0   9     2746.50     2676.82    119.99 o
   2   0   9      145.72      143.87     47.51 o
   3   0   9      340.74      289.40     37.70 o
   4   0   9      314.44      281.95     40.57 o
   5   0   9      273.06      236.94     61.55 o
   6   0   9     4897.53     4723.30    149.23 o
   7   0   9      467.06      381.86     57.03 o
   8   0   9     1838.54     1911.65     95.58 o
   9   0   9       97.91      126.74     91.54 o
  10   0   9     3522.93     3656.76    193.33 o
  11   0   9       99.07       68.65     65.50 o
 -12   1   9     1457.43     1610.52    112.38 o
 -11   1   9      126.54       95.56     53.29 o
 -10   1   9     2673.94     2588.12    118.08 o
  -9   1   9        4.46       24.05     43.65 o
  -8   1   9     2265.25     2429.81    109.60 o
  -7   1   9       80.38       47.74     43.42 o
  -6   1   9     2893.04     2989.54     94.18 o
  -5   1   9      104.85       90.39     36.54 o
  -4   1   9     1641.68     1748.85     83.47 o
  -3   1   9     1224.60     1234.59     68.59 o
  -2   1   9      110.24       78.72     36.00 o
  -1   1   9      916.22      894.60     63.95 o
   0   1   9      373.57      406.58     47.60 o
   1   1   9       62.18       64.04     50.76 o
   2   1   9     1571.40     1646.54    132.57 o
   3   1   9     2985.70     3054.32     95.43 o
   4   1   9     1918.14     1886.96     96.58 o
   5   1   9     2076.60     1921.25     95.34 o
   6   1   9     2592.55     2518.29    105.28 o
   7   1   9     1924.10     1859.02    105.35 o
   8   1   9      417.16      662.07     83.65 o
   9   1   9     1805.91     1972.00    130.20 o
  10   1   9     1692.44     1670.56    127.05 o
  11   1   9     2233.93     2668.79    163.35 o
 -12   2   9      507.11      542.35     77.09 o
 -11   2   9     2208.72     2115.91    123.60 o
 -10   2   9     1490.26     1426.36    101.86 o
  -9   2   9     1098.37      873.88     80.00 o
  -8   2   9      210.04      246.08     49.93 o
  -7   2   9     5020.30     4775.57    236.07 o
  -6   2   9     1124.74     1155.20     67.95 o
  -5   2   9     3333.42     3394.12     97.73 o
  -4   2   9      262.02      312.70     61.85 o
  -3   2   9      796.44      889.42     62.61 o
  -2   2   9      178.44      100.41     35.85 o
  -1   2   9      976.70     1079.02     82.38 o
   0   2   9      294.69      267.41     43.39 o
   1   2   9     1611.35     1657.37    100.33 o
   2   2   9     1432.88     1377.57    144.41 o
   3   2   9     2675.89     2577.97     84.62 o
   4   2   9      674.81      750.19     82.71 o
   5   2   9     7113.34     7398.16    228.17 o
   6   2   9       66.22       99.25     70.26 o
   7   2   9     8135.03     8477.82    552.78 o
   8   2   9     1064.19     1081.82     89.30 o
   9   2   9     2719.67     2702.52    137.14 o
  10   2   9     1128.49     1082.67    103.37 o
  11   2   9     1263.23     1197.88    116.00 o
 -11   3   9     1941.09     2275.94    174.12 o
 -10   3   9      700.65      618.25     73.21 o
  -9   3   9     1248.47     1013.96     84.86 o
  -8   3   9     2547.11     2451.37    181.10 o
  -7   3   9     3593.22     3805.82    124.71 o
  -6   3   9      636.95      593.95     56.20 o
  -5   3   9     1753.44     1797.82     97.16 o
  -4   3   9      742.57      702.46     63.33 o
  -3   3   9       42.19       -0.71     37.43 o
  -2   3   9      173.95      194.43     41.65 o
  -1   3   9      167.65      136.88     55.23 o
   0   3   9     1741.89     1454.53    102.70 o
   1   3   9     1260.90     1431.41     97.62 o
   2   3   9     3125.10     2851.38    145.15 o
   3   3   9      467.49      384.37     71.76 o
   4   3   9     3290.44     2943.27    140.92 o
   5   3   9      506.53      478.62     56.74 o
   6   3   9     9709.17     9538.45    355.10 o
   7   3   9       12.17       14.75     49.71 o
   8   3   9     4446.81     4682.43    288.42 o
   9   3   9       53.81       77.51     91.14 o
  10   3   9     3485.88     4011.04    471.50 o
  11   3   9      211.13      395.41    119.16 o
 -11   4   9      695.58      622.08     84.87 o
 -10   4   9     1912.54     1872.93    116.30 o
  -9   4   9      271.18      282.27     87.36 o
  -8   4   9      284.92      311.51     53.59 o
  -7   4   9      286.51      271.42     52.71 o
  -6   4   9     1205.59     1229.09     73.32 o
  -5   4   9       83.76      108.65     42.12 o
  -4   4   9       37.35       84.52     46.60 o
  -3   4   9      211.39      186.48     48.28 o
  -2   4   9        0.48      -11.44     51.26 o
  -1   4   9      768.11      735.16     69.39 o
   0   4   9        6.80      -73.39     73.39 o
   1   4   9     1135.77     1268.94    107.88 o
   2   4   9      311.02      379.15    126.26 o
   3   4   9     2065.89     2105.71    236.73 o
   4   4   9      404.69      569.10    254.88 o
   5   4   9      440.61      306.35     67.35 o
   6   4   9       93.97       64.73     55.31 o
   7   4   9      871.42      904.68    157.82 o
   8   4   9        9.01       23.04     81.67 o
   9   4   9     2009.86     1978.31    381.93 o
  10   4   9       33.14      100.48    114.82 o
 -11   5   9      835.67      687.94     92.11 o
 -10   5   9        4.60      -30.74     48.24 o
  -9   5   9      175.97      247.04     75.71 o
  -8   5   9      276.05      280.99     91.93 o
  -7   5   9       36.40       68.81     44.38 o
  -6   5   9        0.15        0.40     40.31 o
  -5   5   9        1.52      -37.01     37.01 o
  -4   5   9       62.83      121.70     67.37 o
  -3   5   9      168.37      153.42     81.39 o
  -2   5   9       26.25        3.90     62.80 o
  -1   5   9        0.99      -12.63     94.69 o
   0   5   9       12.59      -35.23     69.16 o
   1   5   9      523.33      537.82     90.05 o
   2   5   9      240.90      218.26     77.56 o
   3   5   9      245.62      247.76     76.30 o
   4   5   9      134.31      161.25     68.83 o
   5   5   9      271.02      388.72     71.91 o
   6   5   9       33.71       47.17     80.10 o
   7   5   9       30.92       76.29     46.74 o
   8   5   9       93.40       59.97    229.63 o
   9   5   9       34.68     -194.91    194.91 o
  10   5   9      505.30      344.05    262.78 o
 -10   6   9      307.01      441.89     90.06 o
  -9   6   9       30.12      -14.34    102.27 o
  -8   6   9       70.64       38.59     57.39 o
  -7   6   9      297.64      273.53    124.18 o
  -6   6   9      175.09      147.80     52.64 o
  -5   6   9        4.91      -44.80     44.80 o
  -4   6   9      521.71      569.79     85.03 o
  -3   6   9      640.95      651.09     93.71 o
  -2   6   9        0.36       31.56    103.37 o
  -1   6   9        1.65      -83.65    101.01 o
   0   6   9     1467.30     1220.14    142.04 o
   1   6   9        7.68       10.96     72.77 o
   2   6   9      355.57      333.90    177.16 o
   3   6   9      650.45      702.89     96.13 o
   4   6   9     1384.17     1248.20    195.70 o
   5   6   9      160.81      236.11     66.79 o
   6   6   9       16.02       72.14     62.34 o
   7   6   9      356.45      434.01    242.26 o
   8   6   9      297.84      145.99    220.16 o
   9   6   9      530.40      439.54    278.56 o
  10   6   9       46.88      -31.56    228.84 o
 -10   7   9       10.97      -36.01     63.86 o
  -9   7   9      305.76      379.88    139.98 o
  -8   7   9      197.87      133.79     61.45 o
  -7   7   9      460.42      365.08     72.23 o
  -6   7   9       11.05      -15.65     44.75 o
  -5   7   9      582.07      589.32     66.57 o
  -4   7   9      288.70      306.43     85.64 o
  -3   7   9       10.41     -116.00    116.00 o
  -2   7   9       59.84       67.86    120.73 o
  -1   7   9        0.39      -75.76    104.16 o
   0   7   9        2.26      -93.90     93.90 o
   1   7   9      856.88      665.35    102.84 o
   2   7   9        3.40       -1.94     76.60 o
   3   7   9      333.58      302.37     84.44 o
   4   7   9       43.52       49.49     68.67 o
   5   7   9     3098.60     3289.36    228.45 o
   6   7   9      462.20      578.54     74.49 o
   7   7   9      809.27      889.33    276.98 o
   8   7   9      302.87       61.55    244.63 o
   9   7   9      674.76      946.15    303.81 o
  -9   8   9      189.91      231.84     73.80 o
  -8   8   9      598.08      577.73     84.25 o
  -7   8   9      170.02      182.20     63.72 o
  -6   8   9      276.41      252.67     59.81 o
  -5   8   9      354.83      365.57     61.02 o
  -4   8   9        4.70       98.64    120.73 o
  -3   8   9        7.16      -38.67    110.48 o
  -2   8   9      425.91      384.30    142.04 o
  -1   8   9       11.75       44.19    109.69 o
   0   8   9      502.28      434.80    127.84 o
   1   8   9      528.50      670.75    130.99 o
   2   8   9        1.73       10.73     78.95 o
   3   8   9       27.55       10.99    185.44 o
   4   8   9     2292.29     2368.39    146.86 o
   5   8   9       99.69       32.20     66.12 o
   6   8   9     1540.30     1729.20    206.75 o
   7   8   9        6.27      -85.22     85.22 o
   8   8   9     2667.29     2434.42    408.76 o
   9   8   9      349.74      138.10    258.04 o
  -9   9   9      418.84      423.17     82.74 o
  -8   9   9      242.89      268.09     72.18 o
  -7   9   9      525.27      564.79     93.42 o
  -6   9   9       89.18      -52.74     53.37 o
  -5   9   9        4.41      -27.36     59.07 o
  -4   9   9       47.38       55.24    127.84 o
  -3   9   9      387.30      207.54    132.57 o
  -2   9   9      331.99      199.65    123.89 o
  -1   9   9        7.14      -78.12    104.16 o
   0   9   9       92.61       52.87    102.59 o
   1   9   9     2579.81     2647.48    208.33 o
   2   9   9      343.65      167.27     84.36 o
   3   9   9      333.00      273.32     87.46 o
   4   9   9      263.16      316.13     86.78 o
   5   9   9     1575.92     1626.25    261.20 o
   6   9   9       50.76      -73.78     73.78 o
   7   9   9     1976.70     2052.05    129.87 o
   8   9   9       47.29     -211.48    211.48 o
  -8  10   9        0.43      -60.62     67.53 o
  -7  10   9      435.73      294.08     92.25 o
  -6  10   9       48.68       29.55     64.75 o
  -5  10   9        2.05      142.83    140.46 o
  -4  10   9      111.63      330.64    143.62 o
  -3  10   9      143.34      183.86    137.31 o
  -2  10   9       11.95      -55.24    106.53 o
  -1  10   9       19.90      -64.71    103.37 o
   0  10   9      845.70      960.35    157.03 o
   1  10   9      701.74      591.05    130.20 o
   2  10   9      575.67      712.57    130.20 o
   3  10   9       53.70      110.21     83.73 o
   4  10   9     1736.89     1744.29    145.22 o
   5  10   9      727.25      653.77    106.08 o
   6  10   9     1399.68     1270.31    121.75 o
   7  10   9      600.99      599.08     92.95 o
  -7  11   9        8.06       44.19     78.12 o
  -6  11   9      231.73      152.38     75.00 o
  -5  11   9        0.00     -117.58    117.58 o
  -4  11   9      346.90      154.67    148.35 o
  -3  11   9       48.89        1.58    123.89 o
  -2  11   9      168.79      365.36    148.35 o
  -1  11   9        1.38       29.99    116.00 o
   0  11   9      813.78      608.41    143.62 o
   1  11   9      940.33      716.52    148.35 o
   2  11   9      906.10      929.58    152.30 o
   3  11   9      339.69      283.29    116.79 o
   4  11   9     1026.45     1040.48    129.74 o
   5  11   9     1146.56     1313.61    135.66 o
   6  11   9     1114.12     1332.12    149.54 o
  -6  12   9        0.61      -93.12    148.35 o
  -5  12   9        6.35       -7.89    140.46 o
  -4  12   9        1.34      -44.98    136.52 o
  -3  12   9      308.45      298.29    149.14 o
  -2  12   9       89.54       76.54    128.63 o
  -1  12   9       47.40      186.23    133.36 o
   0  12   9       40.36       35.51    114.42 o
   1  12   9     1362.28     1353.33    182.29 o
   2  12   9        0.11      -70.23    100.22 o
   3  12   9      756.38      837.25    149.93 o
   4  12   9      285.39      334.59    118.37 o
   5  12   9     1585.62     1865.37    162.90 o
  -4  13   9       27.38       98.64    156.24 o
  -3  13   9        0.14      -19.73    134.94 o
  -2  13   9       33.90       42.61    134.15 o
  -1  13   9        2.88      -44.98    124.68 o
   0  13   9      314.08      348.00    140.46 o
   1  13   9       96.82      -63.13    111.27 o
   2  13   9      526.63      546.86    143.62 o
   3  13   9        9.61      -97.85     97.85 o
  -2  14   9       17.92       55.24    130.99 o
  -1  14   9       49.56      105.74    135.73 o
   0  14   9        1.05     -116.79    116.79 o
   1  14   9      490.85      528.71    150.72 o
  -1 -19  10       24.79      -78.91    125.47 o
   0 -19  10      482.39      461.63    173.61 o
   1 -19  10        2.79      -15.65    130.20 o
   2 -19  10      994.66      971.06    120.81 o
  -4 -18  10      133.63       -7.10    119.16 o
  -3 -18  10     1018.32      681.01    171.24 o
  -2 -18  10       13.15       46.56    130.20 o
  -1 -18  10     2393.51     2507.02    282.50 o
   0 -18  10      303.09      308.75     80.06 o
   1 -18  10     2220.66     2265.12    158.33 o
   2 -18  10      164.11       89.07     71.48 o
   3 -18  10     1496.45     1765.25    186.23 o
   4 -18  10      879.11     1216.82    164.14 o
  -5 -17  10        7.29       26.04    112.84 o
  -4 -17  10     2819.48     3120.95    299.07 o
  -3 -17  10      153.63      314.07    143.62 o
  -2 -17  10     3205.18     2944.98    288.82 o
  -1 -17  10      776.05      739.16     89.21 o
   0 -17  10     4669.91     4948.22    203.93 o
   1 -17  10      934.16      974.61    111.09 o
   2 -17  10     3247.07     3430.53    181.16 o
   3 -17  10     1280.52     1170.88    126.65 o
   4 -17  10     1942.60     1800.76    190.18 o
   5 -17  10      614.12      623.39     98.08 o
   6 -17  10     2028.28     1832.68    150.37 o
  -7 -16  10      933.28      881.38    249.36 o
  -6 -16  10      178.60      218.12     97.51 o
  -5 -16  10     3024.08     3020.74    276.98 o
  -4 -16  10       87.51      -21.31    107.32 o
  -3 -16  10     4030.96     3603.10    287.24 o
  -2 -16  10        0.32      -37.19     46.40 o
  -1 -16  10     9614.41     9490.59    289.42 o
   0 -16  10      127.47      169.92     66.55 o
   1 -16  10     9135.99     8809.03    288.52 o
   2 -16  10      180.54      279.41     82.02 o
   3 -16  10     4717.88     4899.73    213.80 o
   4 -16  10     1385.92     1621.07    383.12 o
   5 -16  10     4142.49     4391.33    624.98 o
   6 -16  10      281.74      263.19     81.46 o
   7 -16  10     1400.74     1265.28    133.76 o
  -7 -15  10      238.48      306.19    149.14 o
  -6 -15  10     1930.22     1946.75    223.32 o
  -5 -15  10      910.10      759.13    160.19 o
  -4 -15  10     6104.54     6024.90    351.16 o
  -3 -15  10      845.38      755.18    154.67 o
  -2 -15  10     6565.89     6554.66    218.22 o
  -1 -15  10     2002.50     1860.66    120.92 o
   0 -15  10    10403.83     9714.83    295.97 o
   1 -15  10     1902.39     1781.02    134.01 o
   2 -15  10    11007.77    11167.14    273.38 o
   3 -15  10        3.33       18.29     49.18 o
   4 -15  10     6603.03     6595.42    330.64 o
   5 -15  10        0.00       17.41    135.33 o
   6 -15  10     3640.49     3783.76    184.08 o
   7 -15  10      518.00      536.78    189.39 o
   8 -15  10     1481.20     1566.27    142.94 o
  -8 -14  10      491.42      534.06    193.73 o
  -7 -14  10     2236.57     2130.99    234.76 o
  -6 -14  10      651.70      755.18    146.78 o
  -5 -14  10     2222.23     1970.42    220.16 o
  -4 -14  10     1500.33     2001.99    219.37 o
  -3 -14  10     3345.42     3708.65    147.21 o
  -2 -14  10     3503.20     3529.26    149.92 o
  -1 -14  10     4771.75     4816.18    241.47 o
   0 -14  10     3684.67     3683.98    261.99 o
   1 -14  10     5535.47     5684.20    224.57 o
   2 -14  10     1469.01     1373.18     95.04 o
   3 -14  10     5811.73     6010.15    184.42 o
   4 -14  10      496.41      388.55     77.05 o
   5 -14  10     5127.54     5054.74    289.21 o
   6 -14  10      387.08      319.30     79.22 o
   7 -14  10     2814.09     2779.30    166.39 o
   8 -14  10       40.70       67.49     53.90 o
  -9 -13  10      293.91      394.25    103.59 o
  -8 -13  10      326.71      380.99    100.74 o
  -7 -13  10     1033.60     1047.73    263.17 o
  -6 -13  10        1.06      102.59     98.64 o
  -5 -13  10     2237.76     2426.53    229.63 o
  -4 -13  10     2230.62     2347.95    111.16 o
  -3 -13  10     1662.10     1481.83    177.16 o
  -2 -13  10     4243.22     4337.12    166.83 o
  -1 -13  10     2216.30     2388.61    133.26 o
   0 -13  10     2025.94     2022.41    101.73 o
   1 -13  10     2929.53     2950.00    184.76 o
   2 -13  10     4814.99     4900.99    160.82 o
   3 -13  10      370.71      353.38     62.20 o
   4 -13  10     5152.48     5283.56    163.40 o
   5 -13  10     1457.13     1420.61    107.18 o
   6 -13  10     2012.68     1849.02    110.35 o
   7 -13  10      102.07       51.78     48.30 o
   8 -13  10     1699.71     1458.97    138.59 o
   9 -13  10      116.06      135.49     98.52 o
  -9 -12  10       73.81      111.06     64.69 o
  -8 -12  10     1579.41     1482.11    120.71 o
  -7 -12  10      596.53      637.19    107.90 o
  -6 -12  10     2575.03     2701.93    216.22 o
  -5 -12  10       15.76      -34.72     76.54 o
  -4 -12  10     1675.12     1529.32    134.54 o
  -3 -12  10     1520.95     1419.99     99.70 o
  -2 -12  10     2133.75     2393.87    265.93 o
  -1 -12  10     3253.89     3522.25    124.18 o
   0 -12  10     1764.05     1764.59    228.43 o
   1 -12  10     4916.68     5019.12    156.63 o
   2 -12  10     1473.90     1397.55    116.40 o
   3 -12  10     2834.09     2898.04    163.11 o
   4 -12  10       14.73       17.43     43.73 o
   5 -12  10      288.46      273.58     58.34 o
   6 -12  10     1546.98     1606.33    101.80 o
   7 -12  10     2055.07     1981.18    114.91 o
   8 -12  10      208.46      187.95     65.62 o
   9 -12  10     1319.08     1136.93     94.44 o
 -10 -11  10      488.88      539.31    101.10 o
  -9 -11  10      939.48      719.80     93.35 o
  -8 -11  10      445.09      384.98     75.44 o
  -7 -11  10     1799.12     1672.53    120.09 o
  -6 -11  10        8.70       57.61     81.28 o
  -5 -11  10      682.05      792.58     67.38 o
  -4 -11  10      754.08      704.03     72.15 o
  -3 -11  10     1589.36     1439.94    102.19 o
  -2 -11  10       11.48       37.16     50.20 o
  -1 -11  10     6574.50     6616.90    174.92 o
   0 -11  10      423.29      496.47     59.81 o
   1 -11  10     5017.38     5308.63    159.91 o
   2 -11  10      517.37      542.15     66.34 o
   3 -11  10      767.89      907.12     93.28 o
   4 -11  10      191.78      174.85     55.91 o
   5 -11  10     2517.80     2430.80    112.76 o
   6 -11  10       41.72      115.90     46.77 o
   7 -11  10      420.49      405.62     61.62 o
   8 -11  10     1272.17     1434.56     98.81 o
   9 -11  10       59.11       58.74     48.27 o
  10 -11  10      616.57      527.96     79.62 o
 -10 -10  10      227.43      138.47     63.49 o
  -9 -10  10       74.76      124.04     63.21 o
  -8 -10  10      276.30      274.50     66.85 o
  -7 -10  10        0.81        1.90     51.96 o
  -6 -10  10      140.21      211.07    140.07 o
  -5 -10  10      853.41      899.27     73.84 o
  -4 -10  10      158.50      184.08    100.22 o
  -3 -10  10      138.91      128.46     50.29 o
  -2 -10  10     4683.76     4373.87    132.50 o
  -1 -10  10       57.32       85.44     40.55 o
   0 -10  10     7161.75     6942.06    238.45 o
   1 -10  10      179.64      195.26     42.12 o
   2 -10  10     5269.90     5368.85    136.33 o
   3 -10  10       12.25      -23.58     36.90 o
   4 -10  10      846.07      839.08     88.72 o
   5 -10  10        7.77       34.57     42.41 o
   6 -10  10     2073.69     2311.49    208.54 o
   7 -10  10        2.22       28.48     43.24 o
   8 -10  10       41.37       13.20     43.75 o
   9 -10  10      860.89      831.65    153.09 o
  10 -10  10       16.85       -9.09     57.08 o
 -11  -9  10       73.93      -25.08     62.91 o
 -10  -9  10        2.03       45.99     58.21 o
  -9  -9  10       66.13       82.96     59.34 o
  -8  -9  10       22.33       24.32     70.64 o
  -7  -9  10      182.75      147.02     56.88 o
  -6  -9  10     3435.84     3418.66    140.10 o
  -5  -9  10      264.88      293.59     48.15 o
  -4  -9  10       85.20      -29.03     41.60 o
  -3  -9  10      291.75      214.30     53.49 o
  -2  -9  10     1345.97     1252.53     64.07 o
  -1  -9  10     2507.71     2533.39     86.31 o
   0  -9  10     2110.19     1905.80     96.47 o
   1  -9  10     4239.45     4297.52    136.11 o
   2  -9  10      420.10      407.50     56.72 o
   3  -9  10      270.68      181.07     47.61 o
   4  -9  10       17.33       -5.65     36.22 o
   5  -9  10      216.59      191.48     56.29 o
   6  -9  10      809.84      852.99     91.13 o
   7  -9  10       18.24       42.74     41.14 o
   8  -9  10       11.77      -35.54     38.03 o
   9  -9  10      202.65      267.50     78.49 o
  10  -9  10       29.98       30.39     71.02 o
 -11  -8  10        1.77       -4.16     61.20 o
 -10  -8  10       20.71       -4.06     73.07 o
  -9  -8  10      588.01      718.87     87.32 o
  -8  -8  10       96.49      100.55     53.98 o
  -7  -8  10      321.59      233.87     69.45 o
  -6  -8  10        3.48       43.38     40.00 o
  -5  -8  10     1332.57     1283.13     78.14 o
  -4  -8  10       31.53       -2.01     35.29 o
  -3  -8  10     6399.35     6407.29    213.60 o
  -2  -8  10      702.64      800.24     54.54 o
  -1  -8  10     7163.54     7082.85    183.04 o
   0  -8  10     3441.34     3505.84    100.86 o
   1  -8  10     4138.44     4101.47    112.48 o
   2  -8  10      880.83      940.34     60.89 o
   3  -8  10     5831.27     5736.85    137.44 o
   4  -8  10      136.65      127.41     69.65 o
   5  -8  10     1742.36     1694.96    124.42 o
   6  -8  10      604.39      602.37     64.79 o
   7  -8  10      433.87      385.82     56.42 o
   8  -8  10       16.48        8.62     66.01 o
   9  -8  10        6.75      -47.16     47.16 o
  10  -8  10        0.71      -51.67     51.67 o
  11  -8  10      439.83      289.78     73.58 o
 -11  -7  10      415.29      366.54    107.04 o
 -10  -7  10      462.59      408.78     77.65 o
  -9  -7  10       25.26      -35.50     53.01 o
  -8  -7  10      305.41      287.05     63.23 o
  -7  -7  10       93.41       85.07     38.65 o
  -6  -7  10     6023.25     5905.05    159.17 o
  -5  -7  10       11.98       28.28     40.61 o
  -4  -7  10     5196.82     5026.38    124.99 o
  -3  -7  10       32.99       31.10     40.23 o
  -2  -7  10     8238.42     8518.79    170.67 o
  -1  -7  10     1439.57     1451.75     75.74 o
   0  -7  10    15849.89    15225.70    266.59 o
   1  -7  10     1840.83     1897.63     74.26 o
   2  -7  10     6483.99     6834.09    149.48 o
   3  -7  10     1393.92     1464.38     72.34 o
   4  -7  10     4814.01     4471.18    134.59 o
   5  -7  10     2400.91     2388.56     99.74 o
   6  -7  10     4068.55     4184.66    135.35 o
   7  -7  10      127.35       56.69     42.65 o
   8  -7  10      334.27      304.14     64.83 o
   9  -7  10      982.09      737.73     87.10 o
  10  -7  10      458.28      346.30     75.48 o
  11  -7  10       74.64        5.13     75.36 o
 -11  -6  10        4.45      -10.74     59.86 o
 -10  -6  10      401.21      388.24     75.44 o
  -9  -6  10     2779.73     2798.75    136.74 o
  -8  -6  10       95.40      162.51     38.82 o
  -7  -6  10     2470.40     2347.50     94.19 o
  -6  -6  10     1554.90     1633.13     82.48 o
  -5  -6  10     6162.72     5863.10    138.02 o
  -4  -6  10     1081.88     1036.00     55.07 o
  -3  -6  10    12227.02    12521.56    227.69 o
  -2  -6  10      186.62      160.57     36.45 o
  -1  -6  10     5710.14     5159.98    121.73 o
   0  -6  10     2900.55     2818.11     86.45 o
   1  -6  10     5999.19     5300.82    123.57 o
   2  -6  10       21.88       63.26     31.35 o
   3  -6  10    11115.72    11030.62    206.32 o
   4  -6  10       11.82      -13.69     34.55 o
   5  -6  10     5566.57     5475.11    151.64 o
   6  -6  10      630.84      590.93     60.58 o
   7  -6  10     2571.57     2306.42    100.84 o
   8  -6  10      440.42      372.38     86.80 o
   9  -6  10     1106.18     1283.10    153.88 o
  10  -6  10        1.03       18.75     49.27 o
  11  -6  10      275.20      197.47     65.26 o
 -11  -5  10      787.24      726.35    101.44 o
 -10  -5  10      147.20      204.43     71.99 o
  -9  -5  10     1108.95     1124.42     97.66 o
  -8  -5  10      382.44      378.58     51.65 o
  -7  -5  10     3902.01     3961.29    121.86 o
  -6  -5  10     6678.52     6316.64    170.23 o
  -5  -5  10     6291.34     6215.35    145.82 o
  -4  -5  10     5662.64     5519.00    117.71 o
  -3  -5  10     4087.67     4044.23     97.85 o
  -2  -5  10     5956.25     5676.34    131.19 o
  -1  -5  10     4540.20     4719.80    117.36 o
   0  -5  10    11810.52    11161.81    207.25 o
   1  -5  10     1965.94     1877.50     76.71 o
   2  -5  10     7366.53     7182.02    149.15 o
   3  -5  10     1366.55     1395.53     75.40 o
   4  -5  10    10835.07    10485.44    226.39 o
   5  -5  10     1789.44     1716.77    125.47 o
   6  -5  10     8261.76     8185.82    196.55 o
   7  -5  10      478.16      567.76    158.22 o
   8  -5  10      672.55      564.53     73.18 o
   9  -5  10        0.38       32.73     47.20 o
  10  -5  10      593.05      541.33    115.21 o
  11  -5  10      612.57      559.16     80.51 o
 -12  -4  10      402.10      419.48     88.70 o
 -11  -4  10       84.63       55.27     97.46 o
 -10  -4  10     2317.51     2066.23    146.55 o
  -9  -4  10        1.50        3.32     38.64 o
  -8  -4  10     2876.94     2970.99    122.78 o
  -7  -4  10      149.74      136.31     58.37 o
  -6  -4  10    10133.30     9955.37    226.28 o
  -5  -4  10     2893.17     2753.48     95.13 o
  -4  -4  10     6572.38     6486.91    166.52 o
  -3  -4  10    10432.12    10428.42    204.13 o
  -2  -4  10      954.82      869.67     64.97 o
  -1  -4  10     5448.83     4926.55    136.30 o
   0  -4  10     9155.92     8914.96    174.94 o
   1  -4  10     7737.27     7287.27    150.73 o
   2  -4  10        3.25       -2.18     28.37 o
   3  -4  10    10936.51    11036.95    316.64 o
   4  -4  10     1425.50     1315.48     73.44 o
   5  -4  10     6875.76     6275.51    256.60 o
   6  -4  10     3422.86     3102.53    152.64 o
   7  -4  10     1852.83     1922.13    134.15 o
   8  -4  10     1447.07     1402.28    100.40 o
   9  -4  10      555.23      582.15    130.20 o
  10  -4  10      617.21      529.85     75.26 o
  11  -4  10      193.41      159.56     60.46 o
 -12  -3  10        7.06      -33.69     95.48 o
 -11  -3  10      844.37      764.49    103.42 o
 -10  -3  10       42.82       40.83     59.45 o
  -9  -3  10     1947.19     1830.75    104.22 o
  -8  -3  10       18.18      -41.09     41.09 o
  -7  -3  10     7569.02     7994.95    223.51 o
  -6  -3  10      822.92      880.88     67.85 o
  -5  -3  10    10787.83    10824.44    232.62 o
  -4  -3  10     2619.09     2790.32     99.89 o
  -3  -3  10     5537.27     5410.26    133.24 o
  -2  -3  10    13948.27    14829.61    304.72 o
  -1  -3  10    11693.42    10771.47    248.11 o
   0  -3  10     1913.57     1919.53     84.67 o
   1  -3  10     5661.85     4838.00    132.27 o
   2  -3  10    10368.08    10227.64    242.37 o
   3  -3  10     2479.16     2152.46    118.79 o
   4  -3  10     5774.32     5694.56    146.77 o
   5  -3  10     5466.95     5711.91    146.75 o
   6  -3  10     4492.16     4282.73    155.06 o
   7  -3  10     2223.70     2185.06    113.32 o
   8  -3  10      418.00      480.72     78.91 o
   9  -3  10      123.29       39.64     47.30 o
  10  -3  10      626.17      540.49    113.63 o
  11  -3  10      116.20      198.07     89.17 o
 -12  -2  10      633.22      531.21     94.67 o
 -11  -2  10        0.27      -32.27     59.28 o
 -10  -2  10      936.58      868.50     66.50 o
  -9  -2  10      740.63      668.75     70.83 o
  -8  -2  10      869.27      865.02    108.77 o
  -7  -2  10      422.65      432.49     79.62 o
  -6  -2  10     9777.18     9941.63    214.34 o
  -5  -2  10      915.86      872.21     58.40 o
  -4  -2  10    19103.99    18415.04    322.62 o
  -3  -2  10     6867.06     7119.44    158.77 o
  -2  -2  10    15156.78    15013.16    268.98 o
  -1  -2  10     7595.23     7874.49    187.49 o
   0  -2  10    14386.28    14131.79    286.09 o
   1  -2  10    12468.72    12757.82    346.74 o
   2  -2  10    12130.71    10978.02    283.18 o
   3  -2  10    10606.16    10402.75    271.40 o
   4  -2  10    10818.61    10605.78    275.66 o
   5  -2  10     7515.77     7245.13    209.40 o
   6  -2  10     1650.65     1642.95     99.82 o
   7  -2  10     1460.26     1574.56    100.30 o
   8  -2  10      118.75      244.79    114.03 o
   9  -2  10      724.25      746.41     76.39 o
  10  -2  10       45.46       77.55     50.19 o
  11  -2  10      223.92      202.65     59.14 o
 -12  -1  10       72.25       -5.39     64.62 o
 -11  -1  10      631.92      682.04    137.32 o
 -10  -1  10       64.44       54.71     65.35 o
  -9  -1  10      301.78      315.80     58.25 o
  -8  -1  10       78.17       84.27     48.21 o
  -7  -1  10     3328.68     3332.79    112.41 o
  -6  -1  10     1293.65     1228.28    100.35 o
  -5  -1  10     9112.30     9894.78    185.32 o
  -4  -1  10      255.97      210.46     46.05 o
  -3  -1  10     9363.71     9625.33    194.95 o
  -2  -1  10     2341.05     2594.28     90.98 o
  -1  -1  10    17312.07    17428.97    345.00 o
   0  -1  10      174.40      183.50     61.65 o
   1  -1  10    13054.64    12570.74    256.81 o
   2  -1  10     7604.53     7629.11    457.69 o
   3  -1  10     5354.03     5126.43    226.08 o
   4  -1  10     2247.18     2243.18    106.93 o
   5  -1  10     2571.40     2351.20    110.62 o
   6  -1  10     3100.97     3043.67    125.11 o
   7  -1  10     1331.11     1444.24     93.66 o
   8  -1  10      418.33      486.17     62.43 o
   9  -1  10      249.04      173.87     51.29 o
  10  -1  10      412.40      549.14     92.72 o
  11  -1  10       55.33      188.60     77.33 o
 -12   0  10      443.98      280.22    141.25 o
 -11   0  10       36.91      -11.53     49.21 o
 -10   0  10     1946.53     1621.09    106.66 o
  -9   0  10       81.42      101.14     48.17 o
  -8   0  10     2856.32     2790.44    117.61 o
  -7   0  10     1931.47     1970.20     95.55 o
  -6   0  10     4548.82     4563.64    136.05 o
  -5   0  10      240.48      312.80     54.03 o
  -4   0  10     3528.49     3403.44     95.29 o
  -3   0  10      437.03      431.13     52.96 o
  -2   0  10     9134.68     9150.11    187.56 o
  -1   0  10     4129.87     4372.01    130.32 o
   0   0  10     6150.17     5434.11    145.35 o
   1   0  10      744.76      807.17    140.86 o
   2   0  10     4923.79     4424.20    155.57 o
   3   0  10      254.72      259.57     99.03 o
   4   0  10     4482.89     4389.03    149.48 o
   5   0  10      724.62      650.42     68.30 o
   6   0  10     1273.35     1331.92    102.59 o
   7   0  10        2.01        9.36     58.39 o
   8   0  10      840.90      922.72     74.75 o
   9   0  10     1367.08     1435.40    128.63 o
  10   0  10       35.26       72.60     65.50 o
  11   0  10      128.40      213.85     72.60 o
 -11   1  10      182.41      151.49     57.95 o
 -10   1  10      140.98       60.89     52.20 o
  -9   1  10     2750.53     2812.76    178.27 o
  -8   1  10     2386.12     2528.40    103.41 o
  -7   1  10     3898.23     3954.87    125.74 o
  -6   1  10     1017.57     1064.17     66.21 o
  -5   1  10     2938.54     2783.34    106.48 o
  -4   1  10     3211.41     3161.72    112.52 o
  -3   1  10     1387.08     1310.38    113.90 o
  -2   1  10      292.27      237.68     47.95 o
  -1   1  10     2696.09     2549.59    103.68 o
   0   1  10     3591.22     3450.57    112.24 o
   1   1  10     1312.96      996.19     86.38 o
   2   1  10      111.86       93.26     54.40 o
   3   1  10     1336.52     1175.86    178.34 o
   4   1  10      276.88      321.35     80.88 o
   5   1  10     2619.10     2451.94    113.07 o
   6   1  10       94.92      148.43     54.70 o
   7   1  10     5139.83     5317.47    163.95 o
   8   1  10       24.75      103.37     56.82 o
   9   1  10      425.27      377.99     77.33 o
  10   1  10      380.70      411.13     81.28 o
  11   1  10       13.46      106.53     67.07 o
 -11   2  10      171.19      168.34     59.25 o
 -10   2  10      378.60      432.96    125.24 o
  -9   2  10      512.28      576.84     72.14 o
  -8   2  10        2.58        1.38     40.51 o
  -7   2  10     6143.75     6183.01    210.94 o
  -6   2  10       98.64      143.60     52.47 o
  -5   2  10     2882.61     3233.07    121.00 o
  -4   2  10     1956.87     1951.60     95.73 o
  -3   2  10      941.71      844.14     66.04 o
  -2   2  10      791.96      705.10     63.67 o
  -1   2  10     4493.41     4300.44    134.07 o
   0   2  10       87.88       49.84     61.75 o
   1   2  10     1102.74     1006.70    132.97 o
   2   2  10     1311.53     1201.04     91.98 o
   3   2  10      600.95      476.20     68.05 o
   4   2  10     2183.93     2212.00    110.78 o
   5   2  10       11.06       13.10     50.45 o
   6   2  10      387.09      441.70     61.09 o
   7   2  10     1251.96     1174.52     96.42 o
   8   2  10     1245.65     1268.11    106.53 o
   9   2  10      723.22      729.93     91.54 o
  10   2  10       32.08       78.12     57.61 o
  11   2  10       28.85      172.03     69.44 o
 -11   3  10      297.61      219.66     63.02 o
 -10   3  10      250.03      317.26     66.39 o
  -9   3  10       20.10       52.57     50.29 o
  -8   3  10     1442.02     1329.95     85.04 o
  -7   3  10      893.54      725.88     65.95 o
  -6   3  10     2296.62     2449.72     91.81 o
  -5   3  10       11.63      -21.23     46.39 o
  -4   3  10     6002.59     5624.28    153.73 o
  -3   3  10      598.50      606.51     71.09 o
  -2   3  10     6661.78     6613.75    157.56 o
  -1   3  10     3406.83     3087.56    156.33 o
   0   3  10    19160.15    20072.91    486.57 o
   1   3  10     3666.18     3838.10    208.33 o
   2   3  10      849.94      889.06     95.09 o
   3   3  10      915.82      999.15     81.39 o
   4   3  10     2332.47     2186.25    115.04 o
   5   3  10      280.14      319.92     59.06 o
   6   3  10     1006.94     1005.31     92.83 o
   7   3  10       30.27      444.27    226.48 o
   8   3  10       51.58        8.57    107.32 o
   9   3  10       55.90      160.06    142.44 o
  10   3  10        0.02       55.24     54.45 o
 -11   4  10       13.99       31.64     53.50 o
 -10   4  10      195.78      199.90     59.89 o
  -9   4  10       32.28       27.53     66.79 o
  -8   4  10      318.59      306.77     57.06 o
  -7   4  10      308.06      418.55     58.63 o
  -6   4  10      926.07      748.61     63.31 o
  -5   4  10     1878.82     2082.57    160.71 o
  -4   4  10        0.20       73.44     64.70 o
  -3   4  10     2337.53     2510.42    129.84 o
  -2   4  10      529.14      536.53    130.00 o
  -1   4  10    14202.39    14808.66    396.36 o
   0   4  10       62.12       43.62     69.19 o
   1   4  10     6259.15     6386.31    291.18 o
   2   4  10      158.71      269.69     80.02 o
   3   4  10     2871.99     2926.23    158.61 o
   4   4  10      300.38      417.93     82.30 o
   5   4  10      445.69      458.07    121.92 o
   6   4  10      191.58       64.85     72.99 o
   7   4  10      538.19      492.38     78.12 o
   8   4  10       66.74      143.62     56.47 o
   9   4  10       17.42      -49.28    216.61 o
  10   4  10      321.89      352.42    318.01 o
 -10   5  10      147.58      175.90     76.39 o
  -9   5  10      222.34      287.16    123.50 o
  -8   5  10      218.92      297.59     69.44 o
  -7   5  10      201.45      252.93     62.63 o
  -6   5  10      210.64      240.90     56.44 o
  -5   5  10     1465.58     1435.97    145.77 o
  -4   5  10      581.73      798.50     91.95 o
  -3   5  10     2601.00     2524.75    187.01 o
  -2   5  10      445.52      447.17    107.07 o
  -1   5  10     2706.52     2517.28    208.33 o
   0   5  10     5912.16     5791.32    288.03 o
   1   5  10     1122.03     1135.90    116.60 o
   2   5  10      242.06      311.73     86.29 o
   3   5  10     1946.80     1694.08    168.87 o
   4   5  10      949.43     1033.63    232.39 o
   5   5  10      154.30      -41.39     61.04 o
   6   5  10      164.32      229.88     64.28 o
   7   5  10        0.96       17.22    127.84 o
   8   5  10       53.56      108.03     54.46 o
   9   5  10        0.32      134.16    121.52 o
  10   5  10       13.79      176.76    280.14 o
 -10   6  10      429.10      592.29    101.80 o
  -9   6  10      382.06      295.92    165.71 o
  -8   6  10      475.76      641.70    182.13 o
  -7   6  10      942.12      905.88    145.63 o
  -6   6  10     1867.07     2002.28    171.90 o
  -5   6  10     1155.82     1198.46    106.72 o
  -4   6  10     2170.35     2095.48    130.54 o
  -3   6  10       53.09       -1.65     65.11 o
  -2   6  10     2845.22     2329.47    216.22 o
  -1   6  10     1183.54     1399.89    171.24 o
   0   6  10     7884.30     7304.84    337.74 o
   1   6  10      125.73      120.43     83.94 o
   2   6  10     1607.21     1605.32    133.32 o
   3   6  10        3.40       65.84     77.08 o
   4   6  10     1013.16     1015.53    131.78 o
   5   6  10      315.63      462.93     91.14 o
   6   6  10      467.00      438.75    231.21 o
   7   6  10      522.61      615.03    131.78 o
   8   6  10        2.21       39.28    166.90 o
   9   6  10      157.32      120.73    261.20 o
  -9   7  10     1907.73     1916.93    130.11 o
  -8   7  10      130.84       30.08     59.14 o
  -7   7  10     1863.88     2203.61    148.71 o
  -6   7  10      286.42      289.92     59.48 o
  -5   7  10     2881.90     3044.77    222.54 o
  -4   7  10      150.35      149.98    100.95 o
  -3   7  10     2469.06     2413.91    232.00 o
  -2   7  10      347.15      216.22    130.20 o
  -1   7  10     2505.61     2860.54    238.31 o
   0   7  10       86.05      -91.54     97.06 o
   1   7  10     1754.97     2099.84    186.23 o
   2   7  10       93.95       89.74     99.43 o
   3   7  10     3480.13     4103.38    192.80 o
   4   7  10     1219.25     1297.81    116.66 o
   5   7  10      297.60      314.44     96.27 o
   6   7  10      341.75      265.93    142.44 o
   7   7  10      148.04      107.25    192.94 o
   8   7  10      294.13      446.64    280.14 o
   9   7  10      480.16     -185.44    248.57 o
  -9   8  10      161.55      156.70     70.10 o
  -8   8  10     3556.11     3594.70    324.87 o
  -7   8  10       26.22       76.56     61.47 o
  -6   8  10     4826.47     5319.67    163.51 o
  -5   8  10      125.03      180.58    104.27 o
  -4   8  10     4433.60     4128.22    320.78 o
  -3   8  10        7.15       88.38    115.21 o
  -2   8  10     3591.21     4056.06    267.51 o
  -1   8  10      684.68      643.13    141.25 o
   0   8  10     4388.84     4602.91    269.88 o
   1   8  10     1407.24     1407.78    161.77 o
   2   8  10     2041.74     2154.29    183.86 o
   3   8  10     1713.29     1824.41    140.89 o
   4   8  10     1640.51     1807.40    261.99 o
   5   8  10      504.86      444.17    127.05 o
   6   8  10     1010.74     1229.31    117.58 o
   7   8  10      220.87      172.48     76.54 o
   8   8  10      446.11       88.38    253.31 o
  -8   9  10      164.94      254.18     89.14 o
  -7   9  10     2899.30     2496.56    166.21 o
  -6   9  10      199.18      227.86    122.37 o
  -5   9  10     5664.56     5884.50    340.50 o
  -4   9  10        3.39       92.33    130.99 o
  -3   9  10     6591.58     6870.04    376.41 o
  -2   9  10     1150.64      777.28    160.19 o
  -1   9  10     4028.34     3679.65    258.04 o
   0   9  10      354.22      329.85    120.73 o
   1   9  10     2569.23     2795.84    209.90 o
   2   9  10      865.74      915.37    138.88 o
   3   9  10     4896.86     4851.70    968.25 o
   4   9  10      880.15      802.32    194.91 o
   5   9  10     1504.32     1485.53    211.09 o
   6   9  10       17.04      -73.14     73.14 o
   7   9  10      805.57      720.59    130.99 o
  -7  10  10      596.88      581.77    105.56 o
  -6  10  10     2013.03     2118.27    205.17 o
  -5  10  10      400.00      440.58    125.20 o
  -4  10  10     4368.52     4057.63    309.33 o
  -3  10  10      400.66      464.00    164.14 o
  -2  10  10     4780.43     4654.21    306.18 o
  -1  10  10       20.54       30.78    113.63 o
   0  10  10     3117.51     2891.32    230.42 o
   1  10  10        8.33       50.50    108.90 o
   2  10  10     4439.83     4633.69    272.24 o
   3  10  10       29.37      150.72    103.37 o
   4  10  10     3822.48     3938.66    207.89 o
   5  10  10       29.93       24.09     86.80 o
   6  10  10      699.23      800.72    114.12 o
  -6  11  10     1193.22     1371.55    382.72 o
  -5  11  10     1713.73     1688.71    233.58 o
  -4  11  10     1672.58     2073.01    244.63 o
  -3  11  10     2936.74     2611.97    264.35 o
  -2  11  10     2011.76     1478.80    204.38 o
  -1  11  10     3533.19     3034.15    267.51 o
   0  11  10     1383.67     1455.13    189.39 o
   1  11  10     3210.24     2968.65    232.79 o
   2  11  10     1037.57      797.01    148.35 o
   3  11  10     3430.50     3644.14    247.78 o
   4  11  10       57.86      111.27    105.74 o
   5  11  10      428.18      582.37    126.26 o
  -5  12  10     1230.32     1508.79    232.79 o
  -4  12  10      700.01      822.26    194.12 o
  -3  12  10     1944.68     1968.84    243.05 o
  -2  12  10      820.17     1331.24    200.44 o
  -1  12  10     1623.95     1721.85    218.59 o
   0  12  10     1524.53     1259.43    189.39 o
   1  12  10      972.92     1059.78    177.55 o
   2  12  10      717.04      845.93    159.40 o
   3  12  10      373.14      261.20    123.10 o
   4  12  10      472.34      432.44    130.99 o
  -3  13  10       38.90      178.34    148.35 o
  -2  13  10      977.58      704.68    179.13 o
  -1  13  10       11.12      -15.78    119.16 o
   0  13  10      324.95      407.97    149.93 o
   1  13  10       31.27       88.38    118.37 o
   2  13  10      343.83      268.30    134.15 o
  -1 -19  11      103.35      102.59    146.78 o
   0 -19  11       59.73       69.00     67.97 o
   1 -19  11        4.20      -35.46    126.26 o
  -4 -18  11      779.07      596.57    173.61 o
  -3 -18  11      263.70      620.25    170.45 o
  -2 -18  11      294.57       20.52    136.52 o
  -1 -18  11      110.53      167.21     68.41 o
   0 -18  11       78.29      105.26     66.76 o
   1 -18  11        3.08      -25.19    145.99 o
   2 -18  11        2.73      -18.14     64.64 o
   3 -18  11        2.78      -71.02     71.02 o
   4 -18  11      244.35      374.04    114.42 o
  -5 -17  11      337.70      527.92    158.61 o
  -4 -17  11      473.77      343.27    146.78 o
  -3 -17  11      222.43      221.74    132.57 o
  -2 -17  11       19.81     -115.21    115.21 o
  -1 -17  11      169.42      119.94     96.67 o
   0 -17  11      111.59      208.80     75.32 o
   1 -17  11       13.47        9.71     64.26 o
   2 -17  11        2.82      -30.25     64.71 o
   3 -17  11      128.64      136.52     87.59 o
   4 -17  11        0.34       10.26     85.22 o
   5 -17  11      256.86      229.70     77.32 o
  -6 -16  11      324.43      141.25    122.31 o
  -5 -16  11     1344.09     1076.35    185.44 o
  -4 -16  11      372.37      267.51    132.57 o
  -3 -16  11      615.88      852.25    174.39 o
  -2 -16  11      480.47      456.38     91.14 o
  -1 -16  11      312.60      383.41     76.12 o
   0 -16  11       10.73       11.66     55.46 o
   1 -16  11       18.27      -15.89     57.83 o
   2 -16  11      186.44       96.85     70.40 o
   3 -16  11        1.20      -14.06    103.37 o
   4 -16  11      235.85      250.29     73.70 o
   5 -16  11      349.52      267.59     79.34 o
   6 -16  11      730.76      653.48     99.65 o
  -7 -15  11       15.74       41.95    162.95 o
  -6 -15  11     2371.20     2371.29    247.78 o
  -5 -15  11       28.04      130.20    111.27 o
  -4 -15  11     1998.69     1958.59    228.84 o
  -3 -15  11     1024.20      933.61    111.66 o
  -2 -15  11     1030.30      779.82    147.96 o
  -1 -15  11     1286.52     1132.16    137.70 o
   0 -15  11      309.15      319.49     70.44 o
   1 -15  11      616.16      563.73    151.12 o
   2 -15  11      346.48      437.56     74.12 o
   3 -15  11     1885.08     2003.67    138.93 o
   4 -15  11      904.29      916.12    104.03 o
   5 -15  11      744.03      583.91     90.62 o
   6 -15  11      790.11      883.76    110.56 o
   7 -15  11      585.05      699.70    103.69 o
  -8 -14  11      896.74      805.84    130.75 o
  -7 -14  11     2601.28     2690.22    207.01 o
  -6 -14  11      251.36      243.05    117.58 o
  -5 -14  11     3343.83     2872.38    261.99 o
  -4 -14  11     1017.76      927.21    169.66 o
  -3 -14  11      318.10      305.78     62.94 o
  -2 -14  11      360.37      318.12     66.55 o
  -1 -14  11      310.53      246.96     64.29 o
   0 -14  11        0.72      -46.81     49.08 o
   1 -14  11      470.83      463.88     65.52 o
   2 -14  11      645.09      601.19     99.16 o
   3 -14  11       22.38       30.41     50.51 o
   4 -14  11        4.75       -6.81     57.09 o
   5 -14  11     3270.89     3243.62    161.08 o
   6 -14  11      699.88      809.22    100.92 o
   7 -14  11     2494.23     2789.10    140.10 o
   8 -14  11       71.53      135.88     59.32 o
  -9 -13  11      726.02      639.76    118.40 o
  -8 -13  11      688.40      852.63    130.67 o
  -7 -13  11      954.79      870.76    203.99 o
  -6 -13  11     1586.03     1638.20    197.28 o
  -5 -13  11     1046.98     1238.12    178.34 o
  -4 -13  11      427.99      633.95     83.25 o
  -3 -13  11      643.40      502.35     68.12 o
  -2 -13  11      340.76      446.27     71.36 o
  -1 -13  11      591.07      676.60    166.11 o
   0 -13  11        0.13       16.96     44.20 o
   1 -13  11       23.34       12.41     45.89 o
   2 -13  11      141.93      109.75     50.86 o
   3 -13  11      490.53      402.92     64.97 o
   4 -13  11      485.78      591.94     66.83 o
   5 -13  11      307.87      336.11     70.11 o
   6 -13  11     1728.72     1736.82    110.86 o
   7 -13  11       11.86       33.90     49.20 o
   8 -13  11     1495.40     1403.68    104.22 o
   9 -13  11        2.51       52.94     54.74 o
  -9 -12  11       25.46      -14.90     61.31 o
  -8 -12  11      153.71      207.36     72.62 o
  -7 -12  11       61.10      206.70    146.78 o
  -6 -12  11      197.89      302.23    111.27 o
  -5 -12  11      675.49      700.05     66.95 o
  -4 -12  11       85.89      182.36     51.55 o
  -3 -12  11       18.65      -30.61     46.06 o
  -2 -12  11      934.17      989.83     92.98 o
  -1 -12  11     1468.98     1505.67    156.62 o
   0 -12  11       45.73       55.56     65.18 o
   1 -12  11      243.91      294.76     59.22 o
   2 -12  11      506.79      506.65     64.02 o
   3 -12  11        2.43      -13.64     38.26 o
   4 -12  11      432.28      501.43     63.71 o
   5 -12  11     1234.82     1345.70     92.91 o
   6 -12  11        6.05       15.53     43.26 o
   7 -12  11        3.07       31.11     70.04 o
   8 -12  11      125.11       60.14     49.59 o
   9 -12  11      223.58      277.30     63.14 o
 -10 -11  11      451.18      443.65     87.71 o
  -9 -11  11      320.07      372.70     82.32 o
  -8 -11  11       41.00       89.53     64.02 o
  -7 -11  11      683.58      623.85     86.94 o
  -6 -11  11      198.84      164.14     94.69 o
  -5 -11  11      222.24      168.29     49.23 o
  -4 -11  11       54.03      -26.46     44.05 o
  -3 -11  11      796.59      849.86     84.04 o
  -2 -11  11      210.33      192.61     52.28 o
  -1 -11  11      160.02      168.82     58.41 o
   0 -11  11        2.22      -37.86     41.01 o
   1 -11  11       55.95       27.66     38.37 o
   2 -11  11      252.80      218.71     54.02 o
   3 -11  11     1880.38     1843.44    159.23 o
   4 -11  11        3.68       53.83     57.51 o
   5 -11  11        6.75       18.45     47.73 o
   6 -11  11      490.61      498.57     62.97 o
   7 -11  11      669.39      633.26     80.81 o
   8 -11  11      189.39      242.43     59.42 o
   9 -11  11      180.25      167.27     56.20 o
  10 -11  11      189.49      131.94     58.64 o
 -10 -10  11      624.61      641.55     94.68 o
  -9 -10  11       12.39       -1.31     61.21 o
  -8 -10  11      823.66      865.27     95.62 o
  -7 -10  11      740.40      572.99     81.92 o
  -6 -10  11     2538.05     2407.65    128.51 o
  -5 -10  11       71.91      115.62     47.05 o
  -4 -10  11     1549.01     1721.73    122.31 o
  -3 -10  11       10.26        6.73     69.46 o
  -2 -10  11       41.02       14.20     39.82 o
  -1 -10  11      210.44      279.12     50.63 o
   0 -10  11        3.84      -14.72     48.41 o
   1 -10  11      230.66      267.91     46.14 o
   2 -10  11        1.41       20.67     40.02 o
   3 -10  11       80.72       82.60     43.74 o
   4 -10  11     1386.09     1535.07    108.31 o
   5 -10  11     1311.43     1195.74     85.10 o
   6 -10  11     1388.06     1400.23    114.93 o
   7 -10  11      298.62      243.17     52.73 o
   8 -10  11      399.63      409.06     62.93 o
   9 -10  11      315.57      361.39     63.22 o
  10 -10  11      910.03      938.89    107.02 o
 -10  -9  11      822.11      998.83    106.29 o
  -9  -9  11      692.36      808.78     95.31 o
  -8  -9  11      104.36       -5.37     54.72 o
  -7  -9  11     1860.53     1818.91    123.03 o
  -6  -9  11      321.17      355.31     53.30 o
  -5  -9  11     2010.82     1971.68    111.75 o
  -4  -9  11      913.54      977.91    120.34 o
  -3  -9  11     1238.48     1277.72     79.07 o
  -2  -9  11        0.42       15.20     38.83 o
  -1  -9  11     1409.48     1363.88     71.88 o
   0  -9  11        6.24       14.06     34.35 o
   1  -9  11      609.96      649.85     56.77 o
   2  -9  11       27.16       41.76     37.26 o
   3  -9  11     2260.27     2135.75     89.56 o
   4  -9  11      172.48      169.54     57.87 o
   5  -9  11     2289.01     2166.33    189.39 o
   6  -9  11      311.57      366.92     57.47 o
   7  -9  11     2582.62     2718.10    143.32 o
   8  -9  11      354.81      492.83     63.35 o
   9  -9  11     1383.93     1556.31    125.49 o
  10  -9  11        2.48      -40.28     53.43 o
 -11  -8  11     1266.89     1278.55    120.01 o
 -10  -8  11      314.02      443.61    113.92 o
  -9  -8  11      755.21      759.48     91.24 o
  -8  -8  11     1310.62     1313.77    108.21 o
  -7  -8  11      889.73      912.82     78.70 o
  -6  -8  11     2025.06     1981.57     97.91 o
  -5  -8  11        2.21       51.69     43.66 o
  -4  -8  11       10.39      -14.54     38.33 o
  -3  -8  11      759.36      851.15     67.93 o
  -2  -8  11      167.32      192.17     41.91 o
  -1  -8  11       36.24       21.69     34.56 o
   0  -8  11       31.19      -30.10     32.04 o
   1  -8  11      455.44      500.44     49.80 o
   2  -8  11      245.81      215.28     55.58 o
   3  -8  11      272.37      363.13     49.20 o
   4  -8  11      700.23      712.31     66.47 o
   5  -8  11        5.73      -21.17     40.40 o
   6  -8  11     3131.58     3096.46    160.90 o
   7  -8  11        3.30       28.00     75.05 o
   8  -8  11     2562.05     2625.86    275.80 o
   9  -8  11      125.78       70.20     56.71 o
  10  -8  11     2577.65     2513.40    152.05 o
 -11  -7  11      191.34       97.58     73.67 o
 -10  -7  11     2465.88     2548.32    152.98 o
  -9  -7  11     1197.19     1107.65    104.24 o
  -8  -7  11     1292.85     1329.67    106.03 o
  -7  -7  11     2541.56     2358.55    113.86 o
  -6  -7  11      199.68      212.12     51.80 o
  -5  -7  11        3.15      -47.34     77.38 o
  -4  -7  11      625.04      662.21     57.56 o
  -3  -7  11       56.06        8.75     33.23 o
  -2  -7  11      132.52      115.46     35.27 o
  -1  -7  11       10.21      -30.21     30.21 o
   0  -7  11       13.96       28.75     33.61 o
   1  -7  11      671.84      527.66     49.82 o
   2  -7  11       26.44       19.22     43.74 o
   3  -7  11      266.03      235.59     43.45 o
   4  -7  11      645.21      560.00     61.29 o
   5  -7  11      767.46      859.50     71.18 o
   6  -7  11      683.43      665.04     66.49 o
   7  -7  11     5180.54     5299.44    157.36 o
   8  -7  11       24.14       39.64     50.40 o
   9  -7  11     2804.79     3039.67    217.80 o
  10  -7  11       87.13       72.72     58.46 o
  11  -7  11     2053.97     1952.39    141.72 o
 -11  -6  11     1902.03     1754.72    148.77 o
 -10  -6  11        0.08      -37.44     61.99 o
  -9  -6  11     3200.28     3337.31    328.62 o
  -8  -6  11      133.75      112.44     41.47 o
  -7  -6  11     5088.04     4830.58    200.58 o
  -6  -6  11     2531.16     2379.84    128.12 o
  -5  -6  11      600.08      618.26     58.02 o
  -4  -6  11        1.29      -41.99     48.41 o
  -3  -6  11      354.54      276.62     48.18 o
  -2  -6  11       73.24       98.09     36.11 o
  -1  -6  11       45.36       47.82     33.61 o
   0  -6  11      314.43      333.88     43.50 o
   1  -6  11       29.60       -2.48     32.44 o
   2  -6  11        8.92       15.31     32.37 o
   3  -6  11      725.42      607.93     58.29 o
   4  -6  11      704.87      639.03     62.26 o
   5  -6  11      533.87      576.76     72.37 o
   6  -6  11     5517.52     5417.69    221.05 o
   7  -6  11      307.53      400.69     69.95 o
   8  -6  11     2570.96     2477.89    130.25 o
   9  -6  11      724.57      500.67    137.70 o
  10  -6  11     2556.13     2626.18    205.17 o
  11  -6  11      618.33      642.99     89.18 o
 -11  -5  11      807.18      827.60    109.89 o
 -10  -5  11     3198.23     3211.90    172.43 o
  -9  -5  11      101.31       78.52     43.32 o
  -8  -5  11     3847.73     3674.10    134.18 o
  -7  -5  11      579.71      529.78     59.96 o
  -6  -5  11     3164.35     3250.11    138.77 o
  -5  -5  11      442.36      433.20     53.02 o
  -4  -5  11     2211.85     2237.72     81.06 o
  -3  -5  11       45.92      100.41     50.34 o
  -2  -5  11      111.01      179.07     38.96 o
  -1  -5  11     1933.53     1952.23     78.28 o
   0  -5  11       16.97        9.45     32.17 o
   1  -5  11     1606.15     1434.09     70.10 o
   2  -5  11        3.91       26.46     31.55 o
   3  -5  11      123.61       71.12     39.78 o
   4  -5  11     5820.00     5534.09    151.53 o
   5  -5  11      215.63      237.04     67.96 o
   6  -5  11     2888.12     2633.36    105.44 o
   7  -5  11     4675.10     4656.80    174.43 o
   8  -5  11     3040.75     2815.21    135.06 o
   9  -5  11     2537.09     2409.48    130.70 o
  10  -5  11     2407.73     2553.92    169.27 o
  11  -5  11     1132.96     1163.92    109.56 o
 -11  -4  11     1206.73     1170.94    124.37 o
 -10  -4  11      686.44      714.03    184.26 o
  -9  -4  11     1537.66     1655.97     98.23 o
  -8  -4  11      287.65      312.13     70.22 o
  -7  -4  11     3610.02     3606.57    189.53 o
  -6  -4  11        7.67       64.31     39.71 o
  -5  -4  11       48.32       66.49     48.97 o
  -4  -4  11     1078.82      951.96    140.75 o
  -3  -4  11      520.99      525.79     54.21 o
  -2  -4  11       84.66      106.73     43.40 o
  -1  -4  11      244.75      277.29     60.75 o
   0  -4  11        0.64      -10.81     35.74 o
   1  -4  11     1939.48     1950.28     88.49 o
   2  -4  11       52.74       39.27     33.29 o
   3  -4  11     3176.43     2826.53    105.08 o
   4  -4  11       53.05       10.70     40.01 o
   5  -4  11     2554.79     2472.47    192.09 o
   6  -4  11     1749.82     1555.08    104.23 o
   7  -4  11     3688.31     3453.70    355.89 o
   8  -4  11      222.58      287.11     58.31 o
   9  -4  11     2869.64     2712.51    134.13 o
  10  -4  11     1156.58     1141.39    134.15 o
  11  -4  11     2170.49     1940.44    193.33 o
 -11  -3  11     1283.44     1324.63    130.18 o
 -10  -3  11     1836.93     1860.43    106.67 o
  -9  -3  11      851.95      884.76     93.41 o
  -8  -3  11      195.39      292.94     70.90 o
  -7  -3  11      675.76      782.53     96.41 o
  -6  -3  11      959.47      924.40     73.60 o
  -5  -3  11      732.08      706.75     62.74 o
  -4  -3  11     1385.43     1398.24     88.27 o
  -3  -3  11        5.78        3.36     36.22 o
  -2  -3  11       33.28       78.69     40.83 o
  -1  -3  11     1683.32     1850.60     94.46 o
   0  -3  11     1707.80     1830.74    122.76 o
   1  -3  11     2331.86     2390.21     96.55 o
   2  -3  11     1629.58     1578.35    135.99 o
   3  -3  11       53.52       15.20     47.51 o
   4  -3  11     2821.48     2739.77    102.70 o
   5  -3  11      667.99      619.07     58.46 o
   6  -3  11     4128.65     4123.54    193.73 o
   7  -3  11      324.98      416.47     64.57 o
   8  -3  11     1304.70     1455.42    101.78 o
   9  -3  11      367.18      440.67     88.78 o
  10  -3  11     3448.62     3209.82    159.80 o
  11  -3  11      208.12      309.85     67.04 o
 -11  -2  11      391.67      319.92     66.30 o
 -10  -2  11     1548.38     1407.38     84.78 o
  -9  -2  11     1299.70     1314.46    103.83 o
  -8  -2  11     1039.69     1029.77    109.30 o
  -7  -2  11     3504.32     3487.56    141.06 o
  -6  -2  11     2288.66     2614.85    124.85 o
  -5  -2  11      171.77      158.40     43.20 o
  -4  -2  11        4.38       19.36     40.58 o
  -3  -2  11       76.90       70.15     40.30 o
  -2  -2  11       90.46       56.38     41.55 o
  -1  -2  11     1721.98     1641.63    134.17 o
   0  -2  11       43.26       37.75     38.79 o
   1  -2  11     4044.24     4041.59    288.05 o
   2  -2  11       31.76      -17.82     50.90 o
   3  -2  11     2158.59     2083.89    242.26 o
   4  -2  11       45.50       24.55     62.73 o
   5  -2  11     1440.68     1424.85    170.05 o
   6  -2  11       24.25       17.01     49.42 o
   7  -2  11     4374.10     4353.51    159.89 o
   8  -2  11        2.24      -17.78     54.45 o
   9  -2  11     2286.99     2231.47    233.58 o
  10  -2  11       86.69       86.05    108.50 o
  11  -2  11     2039.53     2152.22    145.99 o
 -11  -1  11     1792.43     1942.47    123.12 o
 -10  -1  11      124.34      156.82     56.74 o
  -9  -1  11      230.21      175.38     57.52 o
  -8  -1  11      448.91      397.27     80.86 o
  -7  -1  11     1172.74     1138.29    142.01 o
  -6  -1  11      916.82      935.85     91.32 o
  -5  -1  11      873.66      784.65     69.16 o
  -4  -1  11       56.63       34.86     42.28 o
  -3  -1  11      990.98     1047.09     70.16 o
  -2  -1  11        6.15       -5.25     35.64 o
  -1  -1  11        9.87       22.29     40.90 o
   0  -1  11      202.11      141.13     46.39 o
   1  -1  11      426.75      513.52     53.53 o
   2  -1  11      253.33      223.40     60.41 o
   3  -1  11      502.47      473.87     66.74 o
   4  -1  11       13.29       26.71     51.23 o
   5  -1  11     1581.55     1666.30    102.13 o
   6  -1  11     4202.17     4293.14    153.25 o
   7  -1  11        0.83       13.99     46.15 o
   8  -1  11      545.08      608.60     69.65 o
   9  -1  11       34.18      -11.18     45.71 o
  10  -1  11     2626.17     3162.78    191.76 o
  11  -1  11      103.20      148.35     74.97 o
 -11   0  11      169.88       97.05     70.86 o
 -10   0  11     1285.68     1318.79    100.01 o
  -9   0  11      116.25      126.52     51.59 o
  -8   0  11        6.61       -8.92     48.23 o
  -7   0  11       38.13       -7.21     53.33 o
  -6   0  11     1564.24     1443.79    162.07 o
  -5   0  11     1051.05     1067.24     77.37 o
  -4   0  11        7.78       59.10     45.77 o
  -3   0  11      795.07      800.14     86.68 o
  -2   0  11     1347.86     1471.63     78.17 o
  -1   0  11     1025.79     1175.01     80.06 o
   0   0  11      643.99      641.86     61.61 o
   1   0  11     1170.91     1164.68     94.83 o
   2   0  11     1799.17     1961.68    114.93 o
   3   0  11      764.27      830.71     80.29 o
   4   0  11      987.20      839.50     81.84 o
   5   0  11       68.39      -16.25     54.84 o
   6   0  11     2760.75     2563.70    121.18 o
   7   0  11     1143.10     1276.46    124.68 o
   8   0  11      250.75      341.09     57.38 o
   9   0  11      607.94      739.40    101.80 o
  10   0  11      766.43      747.29    104.95 o
  11   0  11     1131.11     1445.66    145.20 o
 -11   1  11      985.28      900.56    117.32 o
 -10   1  11      716.14      689.28     80.30 o
  -9   1  11      455.05      520.97     71.92 o
  -8   1  11      314.61      268.43     53.38 o
  -7   1  11     1716.47     1750.61    113.02 o
  -6   1  11     1718.93     1821.97    127.23 o
  -5   1  11      180.63      266.02     55.92 o
  -4   1  11      157.21      139.70     52.12 o
  -3   1  11       88.45       61.75     46.25 o
  -2   1  11      574.95      611.11     81.88 o
  -1   1  11      544.38      452.67     58.92 o
   0   1  11      189.09      316.73     72.92 o
   1   1  11      271.63      310.55     70.52 o
   2   1  11      725.01      661.56    179.92 o
   3   1  11      474.57      416.56     70.89 o
   4   1  11      591.37      560.98     72.92 o
   5   1  11     4978.66     4995.54    168.67 o
   6   1  11      723.14      772.29     76.18 o
   7   1  11      559.54      668.22     66.96 o
   8   1  11       25.90       23.67     56.82 o
   9   1  11      871.35      996.65    110.48 o
  10   1  11      122.82      190.97     69.44 o
 -11   2  11     1381.64     1372.97    109.05 o
 -10   2  11      376.47      255.14     64.30 o
  -9   2  11      851.54      857.61     84.69 o
  -8   2  11      423.56      385.76     58.18 o
  -7   2  11      202.88      179.79     50.69 o
  -6   2  11     2786.54     2682.26    114.65 o
  -5   2  11     4654.13     4776.55    144.95 o
  -4   2  11        2.75       17.03     47.84 o
  -3   2  11      307.34      218.52     51.80 o
  -2   2  11      463.39      503.48     70.81 o
  -1   2  11        3.05      -17.12     66.69 o
   0   2  11      403.67      299.38     80.08 o
   1   2  11       24.88       28.30     65.14 o
   2   2  11     2027.47     1828.07    115.68 o
   3   2  11        4.12       53.09     62.26 o
   4   2  11     2030.46     2094.77    115.58 o
   5   2  11     2199.76     2101.94    112.54 o
   6   2  11     2826.54     2873.32    122.35 o
   7   2  11        0.03       88.38     60.76 o
   8   2  11     1572.25     1751.05    127.05 o
   9   2  11        5.63       18.94     59.97 o
  10   2  11     1587.30     1768.41    138.10 o
 -11   3  11      193.81      197.34     63.19 o
 -10   3  11      692.82      629.04     82.14 o
  -9   3  11      156.70      109.79     54.24 o
  -8   3  11      577.49      569.69     67.77 o
  -7   3  11      356.37      409.79     56.89 o
  -6   3  11     1008.53     1114.44     86.11 o
  -5   3  11        0.64      -35.76     69.59 o
  -4   3  11      413.89      351.93     76.04 o
  -3   3  11      742.93      791.88     88.28 o
  -2   3  11      237.55      222.20     67.44 o
  -1   3  11      109.37      155.11     79.99 o
   0   3  11      309.72      145.20    144.01 o
   1   3  11      454.96      382.86     83.02 o
   2   3  11     1136.44     1185.21    101.51 o
   3   3  11     1658.16     1767.07    135.33 o
   4   3  11     2381.05     2496.49    130.54 o
   5   3  11     3972.42     3873.61    140.47 o
   6   3  11      236.85      171.23     68.27 o
   7   3  11     1253.39     1391.80    106.73 o
   8   3  11      210.06      362.99     74.97 o
   9   3  11     1862.22     2247.40    142.04 o
  10   3  11       34.57      125.47     63.92 o
 -10   4  11        3.27       51.76     68.82 o
  -9   4  11      788.79      781.87    101.97 o
  -8   4  11       64.08       -6.87     54.87 o
  -7   4  11        2.12       53.00     74.37 o
  -6   4  11      270.30      275.55     75.01 o
  -5   4  11      352.58      378.33     83.33 o
  -4   4  11       55.28       49.08     84.03 o
  -3   4  11       17.41       34.11     67.14 o
  -2   4  11       86.87       29.91     63.22 o
  -1   4  11     1197.79     1159.89    119.99 o
   0   4  11      718.72      610.22     98.77 o
   1   4  11      736.25      703.92     97.40 o
   2   4  11      499.95      517.47     87.02 o
   3   4  11      586.77      564.52     78.77 o
   4   4  11      460.65      579.27     85.76 o
   5   4  11     1610.03     1707.72     98.62 o
   6   4  11     1175.20     1276.55    171.24 o
   7   4  11        1.01       82.57     95.09 o
   8   4  11     1719.19     1728.96    119.53 o
   9   4  11      279.19      378.35     98.24 o
  10   4  11      681.43     1021.12    106.53 o
 -10   5  11      231.32      165.07     80.95 o
  -9   5  11        0.22       13.25     66.89 o
  -8   5  11      609.15      754.51     89.67 o
  -7   5  11      576.37      493.55     74.68 o
  -6   5  11      423.10      447.90     97.20 o
  -5   5  11      167.00       74.30     72.07 o
  -4   5  11       50.84       98.65     72.47 o
  -3   5  11      129.35       25.17     68.49 o
  -2   5  11       22.24      -30.55    205.56 o
  -1   5  11       12.08      103.97     83.48 o
   0   5  11      163.98      141.79     86.35 o
   1   5  11      108.80       87.43     78.50 o
   2   5  11      667.20      643.69    103.63 o
   3   5  11      261.99      311.88     88.26 o
   4   5  11     1119.95     1177.02    113.28 o
   5   5  11     1435.85     1485.91    191.36 o
   6   5  11      222.41      295.74    261.59 o
   7   5  11      715.33      742.76     91.07 o
   8   5  11      669.72      879.27    172.03 o
   9   5  11      344.24      489.23    241.07 o
  -9   6  11      536.80      674.31    148.89 o
  -8   6  11       19.43      100.81     61.95 o
  -7   6  11     1375.37     1345.17    212.16 o
  -6   6  11      133.28      -28.20     82.16 o
  -5   6  11      449.65      360.80     81.83 o
  -4   6  11       68.89       61.10     68.47 o
  -3   6  11        8.20       42.35     92.64 o
  -2   6  11      292.30      438.44    105.95 o
  -1   6  11       46.36       58.37     89.01 o
   0   6  11        0.04       35.51    104.16 o
   1   6  11      505.42      565.01    127.05 o
   2   6  11        5.04       14.80     81.89 o
   3   6  11      453.47      564.15    152.30 o
   4   6  11      431.55      434.84     87.09 o
   5   6  11     2639.46     2964.49    159.63 o
   6   6  11     1131.27     1184.22    194.91 o
   7   6  11     1609.57     1800.69    127.49 o
   8   6  11      530.57      768.18    194.52 o
   9   6  11      722.67      499.51    320.38 o
  -9   7  11      389.61      398.85     82.91 o
  -8   7  11      619.23      506.33     84.97 o
  -7   7  11       28.52      158.19     63.66 o
  -6   7  11      887.64      707.19     96.92 o
  -5   7  11      366.54      164.06    104.47 o
  -4   7  11      119.91      -36.07     89.85 o
  -3   7  11      171.90      133.47     93.09 o
  -2   7  11        9.68      -81.91     81.91 o
  -1   7  11      174.84       59.97    110.48 o
   0   7  11      462.15      369.31    120.73 o
   1   7  11       50.55       71.02    104.16 o
   2   7  11     1234.86     1219.18    150.72 o
   3   7  11       99.96       33.41     77.33 o
   4   7  11     1919.74     2342.26    301.44 o
   5   7  11       26.36      -98.25    108.50 o
   6   7  11     3365.28     3612.37    179.27 o
   7   7  11      260.68      177.25     75.56 o
   8   7  11     1923.99     2057.30    133.39 o
  -8   8  11      301.55      365.32     80.23 o
  -7   8  11      145.61      119.16    180.71 o
  -6   8  11      248.55      295.15    147.56 o
  -5   8  11      227.86      108.97    108.60 o
  -4   8  11      151.06       17.08    103.34 o
  -3   8  11      125.46       48.33     93.85 o
  -2   8  11        0.03      -93.12    102.59 o
  -1   8  11        0.96       59.18    102.59 o
   0   8  11        0.15       56.03    102.59 o
   1   8  11     2256.63     2485.71    199.65 o
   2   8  11      129.44       88.38     95.48 o
   3   8  11     1100.95     1120.54    144.41 o
   4   8  11      504.64      485.92    100.29 o
   5   8  11     2157.52     2301.39    156.40 o
   6   8  11       94.19       16.33     76.80 o
   7   8  11     1843.38     1846.57    327.48 o
  -7   9  11      134.81      247.78    187.02 o
  -6   9  11       42.19       54.17    109.08 o
  -5   9  11        4.93        0.13    158.22 o
  -4   9  11      257.04      320.11    115.72 o
  -3   9  11      315.29      306.97    142.04 o
  -2   9  11        7.20     -100.22    100.22 o
  -1   9  11       70.44      110.48    121.52 o
   0   9  11      538.62      465.58    136.52 o
   1   9  11      201.82      224.90    119.95 o
   2   9  11     1258.58     1110.29    157.82 o
   3   9  11      100.55        0.79     94.69 o
   4   9  11      604.59      478.20    119.95 o
   5   9  11      461.37      377.55    212.27 o
   6   9  11     1119.53     1253.44    203.20 o
   7   9  11       47.92      -69.06    173.21 o
  -7  10  11       62.95     -146.78    146.78 o
  -6  10  11      176.61      117.91    115.54 o
  -5  10  11        0.16      -84.72    188.99 o
  -4  10  11       59.55       96.77    315.25 o
  -3  10  11        0.07       78.91    122.31 o
  -2  10  11      186.76      101.01    138.10 o
  -1  10  11       11.13       14.99    116.00 o
   0  10  11      387.12      239.89    130.20 o
   1  10  11      486.38      463.21    135.73 o
   2  10  11      332.52      258.04    119.16 o
   3  10  11      320.37      186.23    112.05 o
   4  10  11      573.39      718.88    134.94 o
   5  10  11      664.94      669.17    126.26 o
   6  10  11      544.12      523.18    159.01 o
  -5  11  11      364.81      269.12    120.80 o
  -4  11  11        0.11       11.84    140.46 o
  -3  11  11       15.95      -73.39    130.99 o
  -2  11  11        5.56      144.41    127.84 o
  -1  11  11        1.02      318.80    134.94 o
   0  11  11        0.82     -102.59    112.84 o
   1  11  11     1604.17     1380.16    188.60 o
   2  11  11       45.83      127.05    113.63 o
   3  11  11      642.08      698.37    142.04 o
   4  11  11      272.25      128.63    108.11 o
  -4  12  11      112.33      -71.02    133.36 o
  -3  12  11       22.27      -82.86    134.94 o
  -2  12  11        0.34       18.15    127.05 o
  -1  12  11       11.21      -66.29    121.52 o
   0  12  11      406.53      308.54    135.73 o
   1  12  11        0.01      -13.41    110.48 o
   2  12  11      696.61      546.86    143.62 o
   3  12  11        8.75      -41.82    111.27 o
  -3 -18  12       42.40      175.18    147.56 o
  -2 -18  12     2332.53     1682.39    252.52 o
  -1 -18  12      770.25      752.11     96.67 o
   0 -18  12     6817.71     6915.20    257.84 o
   1 -18  12     1122.26     1078.37    121.17 o
   2 -18  12     1805.00     1982.26    194.91 o
   3 -18  12      416.26      449.01    113.63 o
  -5 -17  12     2004.40     1843.37    241.47 o
  -4 -17  12       24.17      -26.04    118.37 o
  -3 -17  12     2381.49     2016.19    253.31 o
  -2 -17  12       31.02       38.79     57.28 o
  -1 -17  12     4940.11     4921.97    202.89 o
   0 -17  12      214.50      158.59    104.16 o
   1 -17  12     6501.34     6331.28    414.68 o
   2 -17  12      108.55       66.04     72.61 o
   3 -17  12     2286.89     1860.74    189.39 o
   4 -17  12      229.41      187.33    198.07 o
   5 -17  12     2777.70     3189.80    232.79 o
  -6 -16  12     1434.70     1539.56    220.16 o
  -5 -16  12      705.22      557.90    160.98 o
  -4 -16  12     2951.57     2593.03    276.19 o
  -3 -16  12       38.30       58.98     57.21 o
  -2 -16  12     2823.51     2681.95    184.65 o
  -1 -16  12       48.07       18.38    108.11 o
   0 -16  12     6770.04     6873.23    246.61 o
   1 -16  12        0.63      -59.85     59.85 o
   2 -16  12     2683.99     2779.24    395.74 o
   3 -16  12       73.28      145.50     66.53 o
   4 -16  12     4683.24     5036.61    211.72 o
   5 -16  12       24.98       40.24     60.11 o
   6 -16  12     2696.20     2738.82    180.72 o
  -7 -15  12     1468.84     1572.30    282.90 o
  -6 -15  12      691.94      451.37    145.20 o
  -5 -15  12     1168.04     1395.16    209.12 o
  -4 -15  12      861.87      910.64    179.92 o
  -3 -15  12     1108.43     1276.08    191.76 o
  -2 -15  12      697.77      665.83    130.20 o
  -1 -15  12     2639.01     2724.43    147.25 o
   0 -15  12      256.10      298.52     72.99 o
   1 -15  12     4872.48     4716.40    323.14 o
   2 -15  12      307.80      319.79     64.59 o
   3 -15  12     1879.19     2030.57    142.69 o
   4 -15  12      138.55      229.87     71.34 o
   5 -15  12     3674.76     3549.73    178.43 o
   6 -15  12        7.63      -25.21     62.06 o
   7 -15  12     2607.02     2873.66    186.36 o
  -8 -14  12      246.34      175.57     97.91 o
  -7 -14  12      630.66      679.13    252.12 o
  -6 -14  12      401.16      452.95    135.73 o
  -5 -14  12     3056.35     2744.54    263.56 o
  -4 -14  12     1226.66     1315.70    144.01 o
  -3 -14  12     1432.97     1420.18    110.08 o
  -2 -14  12     1020.03     1004.24     96.85 o
  -1 -14  12     3621.50     3483.04    163.88 o
   0 -14  12     3843.78     3695.93    201.62 o
   1 -14  12     2758.13     2998.56    130.16 o
   2 -14  12     1984.31     1954.00    117.09 o
   3 -14  12      612.26      672.08     91.56 o
   4 -14  12     2331.27     2463.29    158.37 o
   5 -14  12     2075.95     1582.17    237.13 o
   6 -14  12     1389.39     1467.16    130.22 o
   7 -14  12       46.32       19.48     53.00 o
   8 -14  12      323.37      286.78     65.35 o
  -8 -13  12      285.16      339.89    106.53 o
  -7 -13  12       52.85      197.62     91.14 o
  -6 -13  12     1130.45      809.63    160.19 o
  -5 -13  12       26.46      165.71    107.32 o
  -4 -13  12      701.65      804.58     81.73 o
  -3 -13  12     1035.70     1130.20     96.77 o
  -2 -13  12     3470.29     3180.19    155.00 o
  -1 -13  12     3335.35     3259.65    159.80 o
   0 -13  12     2239.70     2382.56    115.18 o
   1 -13  12     2974.24     3053.63    128.91 o
   2 -13  12     2505.68     2541.11    140.28 o
   3 -13  12      718.75      694.57     98.24 o
   4 -13  12     1552.34     1821.13    166.50 o
   5 -13  12      882.16      920.32     85.27 o
   6 -13  12      996.36      897.61    100.16 o
   7 -13  12      501.09      434.15     68.92 o
   8 -13  12      146.31      125.57     54.78 o
  -9 -12  12        1.52      -62.66     62.66 o
  -8 -12  12       17.32       53.99     75.61 o
  -7 -12  12      288.01      229.70     92.33 o
  -6 -12  12      132.42       74.18    100.22 o
  -5 -12  12      737.76      789.05     77.25 o
  -4 -12  12      143.87      157.81     50.50 o
  -3 -12  12       11.93      -46.96     46.96 o
  -2 -12  12      253.87      119.39    138.88 o
  -1 -12  12      652.54      700.25    160.07 o
   0 -12  12     1010.13     1063.14     85.86 o
   1 -12  12     1720.06     1763.77    166.67 o
   2 -12  12       80.61       64.39     52.97 o
   3 -12  12       53.37       63.67     55.27 o
   4 -12  12      282.24      203.51     54.53 o
   5 -12  12      492.19      464.93     64.08 o
   6 -12  12      286.41      268.70     63.52 o
   7 -12  12      208.28      162.30     57.35 o
   8 -12  12       21.16        4.38     48.32 o
   9 -12  12        9.44      -45.79     45.79 o
  -9 -11  12        0.34       51.79     65.45 o
  -8 -11  12       94.23       56.01     64.79 o
  -7 -11  12      286.02      291.54     88.54 o
  -6 -11  12      935.21      989.55    160.98 o
  -5 -11  12      405.81      482.06     66.38 o
  -4 -11  12      834.79      896.31    119.16 o
  -3 -11  12     1744.30     1856.58    119.99 o
  -2 -11  12      138.06      120.44     55.87 o
  -1 -11  12     4288.21     4099.89    237.62 o
   0 -11  12        4.85       19.34     65.00 o
   1 -11  12     2214.49     2266.03     94.94 o
   2 -11  12       45.92       36.71     43.45 o
   3 -11  12      821.31      805.47     75.31 o
   4 -11  12      571.14      638.02     68.76 o
   5 -11  12      195.15      140.77     56.29 o
   6 -11  12      419.21      452.60     64.60 o
   7 -11  12       35.35       69.36     48.62 o
   8 -11  12       17.01       50.67     48.97 o
   9 -11  12        1.57      -11.56     72.97 o
 -10 -10  12      535.38      664.31    100.22 o
  -9 -10  12        1.85      -23.63     58.24 o
  -8 -10  12      277.10      346.69     91.57 o
  -7 -10  12      178.21      231.54     77.11 o
  -6 -10  12     1280.86     1168.76     96.67 o
  -5 -10  12      351.75      267.87     59.29 o
  -4 -10  12      543.53      592.19     77.95 o
  -3 -10  12       68.72       76.18     46.40 o
  -2 -10  12     5130.72     4867.99    151.19 o
  -1 -10  12      275.03      270.56     56.02 o
   0 -10  12     2633.98     2820.73    100.94 o
   1 -10  12      126.22      171.66     63.11 o
   2 -10  12     7180.97     7011.34    167.21 o
   3 -10  12      568.06      558.58     65.73 o
   4 -10  12      553.01      661.87     99.83 o
   5 -10  12     2500.70     2590.66    113.09 o
   6 -10  12      736.81      714.57     71.76 o
[truncated: 164,253 more chars]
